# Supplementary material for: Perceived social support as a mediator between left-behind experience and subjective well-being in Chinese college students
Source: PeerJ. 2026 Jan 9;14:e20567. doi: 10.7717/peerj.20567 (PMC12794631; doi:10.7717/peerj.20567)
Supplement: Supplemental Information 1 [file peerj-14-20567-s001.xlsx]

## Sheet: Sheet1
sex	grade	from	ls	z1	z2	z3	z4	z5	z6	z7	z8	z9	z10	z11	z12	x1	x2	x3	x4	x5	x6	x7	x8	x9	x10	x11	x12	x13	x14	x15	x16	x17	x18
2	1	2	1	3	3	3	3	3	3	3	3	3	3	3	3	5	2	5	2	2	4	4	2	5	2	5	2	5	2	7	7	3	3
1	1	2	1	4	5	6	6	4	5	5	5	6	5	4	5	5	4	5	5	4	5	5	5	5	5	4	5	5	6	2	7	8	8
1	1	2	1	7	7	7	7	7	7	6	5	6	7	7	7	6	5	5	5	3	3	3	5	4	5	2	5	2	4	2	2	8	10
2	1	2	1	6	6	6	6	7	7	7	7	7	7	7	7	4	4	4	4	3	3	5	1	3	6	1	6	4	4	1	1	9	9
2	1	2	1	3	3	5	5	5	4	5	5	5	6	6	5	4	4	3	4	3	3	2	4	3	4	2	3	5	2	5	6	4	5
1	1	2	1	6	5	7	7	6	6	6	5	6	6	5	5	4	4	4	4	4	3	3	4	4	6	3	4	3	4	3	5	6	6
2	1	2	1	6	6	6	6	6	6	6	5	6	6	5	5	4	4	4	5	2	4	5	5	4	5	4	5	4	4	3	7	5	7
1	1	2	1	5	6	5	5	6	6	6	4	6	6	6	6	5	4	6	5	3	4	4	5	5	5	5	5	5	5	2	2	8	8
2	1	2	1	6	5	6	6	6	6	6	4	6	6	6	6	5	5	4	6	5	5	5	5	5	6	3	6	5	6	2	9	8	9
1	1	2	1	5	5	7	6	6	5	5	6	5	5	6	6	6	5	5	6	5	5	5	6	6	6	6	6	6	6	0	10	10	10
2	1	2	1	2	6	2	3	5	5	4	3	5	6	5	4	5	4	4	4	3	2	3	5	2	6	2	4	5	3	3	6	8	9
2	1	2	1	6	4	7	7	6	6	6	6	6	6	6	6	5	4	4	6	3	5	4	6	5	5	5	5	5	5	5	6	4	7
2	1	2	1	4	6	5	5	5	6	6	6	5	5	5	5	3	4	4	4	3	4	4	4	3	5	4	5	4	4	5	4	7	6
2	1	2	1	6	6	6	6	6	7	7	6	7	6	6	6	6	5	5	6	5	5	5	6	6	6	5	5	5	6	3	5	9	9
1	1	2	1	1	5	4	4	3	4	5	2	2	5	5	4	3	3	5	4	3	4	3	2	3	2	2	4	3	4	7	7	3	2
1	1	2	1	6	5	6	6	6	6	5	5	6	6	6	6	5	5	5	5	4	4	5	5	5	6	4	5	5	5	1	7	8	7
2	1	2	1	7	7	4	7	7	4	4	7	7	7	7	7	3	3	3	3	4	4	2	5	3	4	3	4	3	4	5	5	5	5
2	1	2	1	5	6	5	5	6	6	6	5	6	6	6	6	5	3	4	5	4	4	4	5	4	6	3	4	5	5	5	5	8	8
1	1	2	1	4	5	5	5	3	5	5	4	5	4	6	6	4	4	5	5	4	3	4	4	3	5	5	4	5	4	4	6	8	7
1	1	2	1	6	6	6	6	6	6	6	5	6	6	6	6	4	3	4	4	4	4	4	5	5	6	5	4	4	5	2	8	8	8
2	1	1	1	6	5	4	7	6	5	5	5	7	5	6	6	5	5	4	4	5	4	5	6	4	6	4	6	5	5	8	8	8	8
2	1	2	1	5	4	5	5	5	5	4	3	5	4	3	4	5	4	4	6	4	3	4	4	5	6	2	5	4	6	3	8	5	6
1	1	2	1	5	5	5	5	4	5	5	4	6	4	4	5	3	3	5	2	3	3	3	3	3	4	3	3	4	4	3	5	6	5
1	1	2	1	7	7	7	7	7	7	7	7	7	7	7	7	4	3	3	3	3	3	3	4	3	4	3	4	3	4	6	6	5	5
2	1	1	1	6	6	6	6	6	6	6	6	6	6	6	6	5	5	5	6	5	4	5	4	2	6	3	4	5	4	3	5	8	8
2	1	1	1	4	5	5	4	4	3	3	3	5	4	4	4	3	3	4	4	3	2	3	4	3	4	2	4	4	4	4	3	6	6
1	1	2	1	3	6	7	7	4	4	5	7	5	5	7	5	4	3	4	3	4	4	3	3	3	2	2	2	3	4	0	8	8	8
2	1	2	1	6	5	5	5	5	6	5	6	6	6	7	6	4	3	4	5	5	3	3	4	2	5	4	5	5	5	2	5	7	7
2	1	2	1	4	5	5	5	4	5	5	4	5	4	4	5	3	3	4	3	2	3	4	3	2	4	3	4	4	4	2	4	6	7
2	1	2	1	5	6	4	6	6	5	6	6	6	6	6	6	4	3	3	4	2	3	2	4	5	2	3	3	5	5	1	5	5	8
2	1	2	1	7	7	7	7	7	7	7	7	7	7	7	7	6	5	6	6	5	5	5	6	5	6	3	6	5	6	2	7	8	9
2	1	2	1	5	6	5	5	6	6	6	5	6	6	5	6	3	5	4	5	3	2	5	5	4	6	5	4	5	3	0	5	8	4
2	1	2	1	6	6	5	5	5	5	5	5	5	5	5	5	4	3	4	5	4	2	3	5	4	5	3	4	4	5	4	4	6	6
2	1	2	1	6	7	6	5	6	6	6	5	6	6	5	6	4	4	5	6	4	4	5	6	4	6	5	6	5	5	2	9	8	9
2	1	2	1	5	4	5	5	3	4	4	5	4	4	4	4	5	3	4	5	3	4	3	4	5	4	5	4	5	5	2	8	8	8
2	1	2	1	4	5	5	7	5	6	6	6	6	6	5	6	4	5	6	6	5	5	5	6	6	6	5	6	5	6	1	8	8	8
1	1	2	1	3	1	5	6	3	3	3	2	3	3	6	2	5	4	2	5	4	2	2	4	3	3	4	4	3	4	6	4	5	7
1	1	2	1	4	4	6	5	4	4	4	5	5	5	6	5	3	3	3	4	3	3	4	4	3	6	3	3	3	4	5	8	3	4
2	1	2	1	5	5	5	5	5	5	5	5	6	7	7	7	5	4	2	5	4	4	2	5	2	4	3	4	3	4	3	3	7	7
2	1	2	1	4	5	5	4	4	6	5	4	6	5	4	5	3	3	4	4	3	2	3	5	4	4	2	4	3	5	3	5	4	6
1	1	2	1	7	7	7	7	7	7	7	7	7	7	7	7	6	5	6	6	3	4	5	5	6	6	4	6	6	5	0	8	9	7
1	1	1	1	5	5	6	6	5	5	5	6	6	5	5	5	3	3	3	4	4	2	4	4	3	6	2	5	3	5	3	7	5	6
1	1	1	1	5	5	5	5	5	7	6	5	6	6	7	6	3	3	4	5	4	2	4	4	4	5	3	4	4	3	1	3	8	6
1	1	2	1	4	5	3	6	5	5	6	4	6	6	6	6	4	3	4	4	3	2	3	4	3	4	4	4	5	3	4	2	5	6
1	1	2	1	6	6	7	7	7	7	7	7	7	7	7	7	4	4	5	5	4	4	5	6	6	6	5	6	6	6	2	3	9	9
2	1	1	1	4	5	7	7	6	7	7	6	7	6	7	7	4	5	5	5	4	3	3	4	5	6	5	5	5	6	1	8	6	8
2	1	2	1	4	4	5	5	5	5	5	5	5	5	5	5	4	5	4	6	5	3	5	5	4	6	5	6	5	5	5	7	6	7
2	1	1	1	5	3	3	3	1	6	5	3	5	5	1	5	5	5	5	5	3	3	4	4	2	5	4	5	5	4	7	7	7	7
1	1	2	1	4	4	4	4	4	5	5	4	4	4	5	5	3	3	3	3	3	2	3	4	4	6	3	4	3	2	4	5	2	4
1	1	2	1	4	5	6	3	3	5	3	7	4	4	7	6	3	4	5	6	1	3	4	5	6	6	5	4	5	5	0	2	8	6
1	1	2	1	6	6	6	6	5	5	5	6	6	5	6	5	3	2	3	3	2	2	2	4	3	6	3	4	3	3	3	3	5	7
1	1	1	1	4	6	6	4	6	6	6	3	6	6	6	6	2	5	3	3	2	3	2	4	2	4	2	3	3	5	4	10	2	2
2	1	2	1	3	3	5	5	4	3	3	2	5	5	3	4	5	4	4	4	5	4	5	6	5	6	4	4	5	5	8	7	8	7
2	1	2	1	7	7	7	7	7	7	7	7	7	7	7	7	6	5	6	6	5	5	5	6	6	6	6	5	6	6	10	9	10	10
1	1	1	1	4	4	7	5	4	4	5	4	4	4	4	4	4	3	4	4	3	3	3	4	3	4	3	4	3	4	4	7	9	8
1	1	1	1	7	7	7	7	7	7	7	1	7	7	7	7	2	5	2	5	5	2	2	5	2	5	2	6	2	6	1	2	10	7
1	1	2	1	6	6	6	6	6	6	6	6	6	6	5	6	5	5	5	6	5	5	5	6	5	6	4	6	6	6	0	10	10	10
1	1	2	1	4	6	4	7	4	6	6	6	6	4	5	6	2	4	4	5	5	4	5	6	4	6	4	5	5	5	5	5	8	8
2	1	2	1	6	2	4	2	2	6	6	6	7	6	6	7	5	5	6	6	2	2	4	6	6	5	2	5	6	5	3	4	7	6
1	1	2	1	6	5	7	7	5	6	5	7	7	6	7	7	5	3	6	5	5	5	5	5	5	6	5	4	5	6	2	9	9	8
2	1	2	1	4	3	6	7	4	4	4	7	5	5	6	5	5	4	4	5	3	3	5	4	4	6	3	4	4	4	0	5	9	9
1	1	2	1	6	6	6	6	6	6	6	6	6	6	6	6	4	4	5	4	4	4	5	4	4	5	3	4	4	4	2	4	8	7
1	1	2	1	4	5	7	7	6	5	5	5	6	5	6	6	3	3	3	3	2	2	1	4	4	5	3	3	3	4	2	6	3	3
1	1	1	1	7	7	4	5	4	5	5	5	6	6	6	5	5	4	4	2	3	3	5	5	3	5	5	6	6	4	2	5	8	8
2	1	2	1	3	3	5	5	3	3	3	3	4	4	4	4	3	3	3	4	3	3	3	4	3	5	3	4	3	5	4	5	6	7
2	1	2	1	6	6	6	6	6	5	5	4	6	6	7	7	3	5	5	3	3	5	5	5	3	6	3	6	5	5	5	8	8	8
1	1	1	1	4	6	6	6	6	5	5	5	5	6	4	5	5	4	4	6	5	3	3	5	4	6	4	6	5	6	3	5	8	8
1	1	1	1	7	4	7	7	5	6	6	6	6	4	5	4	6	5	6	5	5	3	4	5	4	6	5	5	6	5	5	7	8	8
2	1	2	1	6	6	6	6	6	7	7	7	7	7	5	7	6	5	6	4	3	5	4	5	4	6	6	5	4	5	3	9	10	9
1	1	2	1	3	5	3	3	3	4	3	3	5	5	3	6	4	4	4	5	4	4	5	6	5	5	5	5	5	5	4	4	7	7
1	1	2	1	3	5	5	6	4	6	5	6	6	4	5	5	4	4	5	5	4	4	4	5	4	6	2	6	5	5	2	2	9	7
2	1	1	1	4	4	5	6	4	6	5	6	6	4	4	5	3	3	3	4	3	3	5	4	3	6	3	5	5	3	5	5	4	6
1	1	2	1	4	2	7	4	2	7	7	2	7	4	4	7	3	5	4	4	5	3	5	4	1	6	1	4	4	2	10	7	3	6
1	1	2	1	6	4	6	6	6	6	4	6	6	3	6	6	5	4	4	5	5	4	5	6	6	6	5	6	5	5	0	10	8	8
1	1	2	1	4	4	4	5	5	6	5	2	6	5	1	6	3	3	4	4	3	2	4	4	3	4	3	5	2	5	3	3	7	7
1	1	2	1	4	4	6	5	5	6	5	3	5	5	4	5	3	3	3	4	2	3	2	3	3	3	4	4	4	4	5	5	7	4
1	1	2	1	5	3	5	5	3	5	5	5	5	5	5	5	4	4	5	5	5	5	5	6	5	6	5	5	6	6	2	8	9	8
2	1	2	1	6	6	5	6	5	5	4	6	6	5	5	6	4	5	4	6	3	2	5	3	4	6	4	4	5	4	2	3	7	9
1	1	2	1	4	6	6	5	5	5	5	4	4	5	4	5	4	5	4	4	4	3	3	4	2	4	4	3	3	3	2	2	8	7
2	1	1	1	4	5	4	4	5	5	6	4	6	5	4	5	3	3	3	5	3	2	3	4	3	4	3	4	3	4	1	5	6	6
2	1	2	1	4	4	6	6	6	6	5	5	5	6	6	5	4	4	4	6	5	4	5	5	4	6	4	5	5	5	2	8	7	5
2	1	2	1	7	7	7	7	7	7	7	7	7	7	7	7	6	5	5	6	5	5	5	5	5	6	6	6	6	6	0	5	10	10
2	1	1	1	2	6	6	6	4	6	6	6	7	7	4	7	3	2	3	4	3	4	5	3	5	5	4	4	3	4	5	4	5	4
2	1	2	1	6	7	7	7	7	7	7	7	7	7	7	7	3	4	5	5	4	4	2	4	3	5	5	5	5	2	2	3	8	8
1	1	2	1	4	4	6	6	4	4	4	6	4	4	4	5	3	3	3	4	3	3	3	4	3	4	3	4	3	4	4	4	7	6
1	1	2	1	6	6	6	6	6	6	6	6	6	6	6	6	2	4	6	5	4	3	5	6	6	6	6	6	6	6	0	5	10	10
2	1	2	1	5	5	5	7	5	6	6	7	6	5	7	7	4	4	4	6	5	5	5	6	4	6	5	5	5	5	2	9	5	9
1	1	2	1	1	2	2	2	2	2	2	2	2	2	1	2	5	2	5	2	2	4	4	2	5	2	5	2	5	2	8	8	2	3
2	1	1	1	3	4	4	2	3	3	4	3	3	4	1	4	2	1	2	5	1	1	1	2	2	6	1	4	2	2	8	9	1	2
2	1	1	1	5	6	5	6	6	6	6	6	7	7	6	6	3	3	4	4	3	3	3	4	3	4	3	4	3	4	4	3	6	6
2	1	2	1	4	5	5	5	5	5	5	6	5	6	5	5	4	3	4	5	3	2	3	4	3	4	3	4	3	4	5	6	5	5
1	1	2	1	7	7	7	7	7	4	4	7	7	7	4	7	4	4	4	4	4	5	5	4	5	5	4	5	4	4	0	5	8	6
1	1	2	1	1	5	6	5	6	6	6	5	6	5	6	6	2	4	2	5	4	2	2	5	2	5	4	5	4	4	4	3	3	7
1	1	1	1	4	5	5	5	5	5	5	5	5	5	5	5	4	3	4	4	3	3	3	4	3	4	3	4	3	4	7	4	6	6
1	1	2	1	3	4	4	4	4	4	5	3	6	4	4	4	3	4	4	4	4	3	2	4	2	4	2	5	3	5	2	2	8	6
1	1	2	1	6	6	6	6	6	6	6	6	7	6	5	7	5	4	5	6	5	5	5	6	5	5	4	5	6	6	2	9	9	9
1	1	1	1	7	7	6	6	6	6	6	4	5	7	7	7	3	2	2	2	2	3	3	4	3	5	3	5	4	3	6	6	3	4
2	1	2	1	4	5	3	3	5	5	5	1	7	5	1	6	6	4	4	6	5	4	5	6	6	6	5	6	6	6	7	10	6	8
2	1	2	1	5	2	4	4	4	4	4	5	3	2	5	3	3	3	4	3	4	4	3	4	3	5	2	2	3	4	4	5	5	5
2	1	2	1	6	5	5	6	5	6	5	4	7	5	6	6	3	3	4	4	3	3	3	4	3	4	2	5	3	4	4	4	5	4
2	1	2	1	4	5	4	5	4	5	5	3	5	4	4	5	4	4	4	4	4	4	3	5	5	5	5	6	5	6	1	2	8	5
1	1	2	1	4	4	4	4	4	5	5	3	4	4	4	5	3	3	4	3	2	3	4	4	3	4	3	4	3	4	6	5	5	6
2	1	2	1	4	2	4	4	2	4	4	4	5	5	5	3	3	2	3	1	2	2	1	5	2	5	3	3	3	5	4	6	6	5
2	1	2	1	5	6	7	6	6	6	6	6	6	5	6	6	5	4	5	5	5	4	5	5	5	6	5	5	5	5	2	8	7	8
1	1	1	1	4	4	4	4	4	4	4	4	4	4	4	4	4	3	4	3	3	3	3	3	4	3	4	3	4	3	7	2	0	0
2	1	1	1	3	3	3	5	2	7	7	1	7	2	6	7	2	2	3	3	2	2	2	3	2	5	3	3	2	2	3	5	2	6
1	1	2	1	4	4	6	6	6	6	6	6	6	6	6	6	4	4	4	5	4	4	5	4	3	5	4	4	3	4	2	5	5	5
2	1	2	1	5	6	6	6	5	6	5	6	6	6	6	6	5	4	5	4	4	3	4	4	3	5	3	4	3	4	3	5	5	4
1	1	2	1	4	6	4	4	6	5	5	5	6	6	6	6	4	4	4	6	4	2	4	5	4	5	4	5	2	5	8	8	8	7
1	1	2	1	7	7	7	7	7	7	7	7	7	7	7	7	6	5	6	6	5	5	5	6	1	6	1	6	1	6	0	10	10	10
2	1	2	1	5	5	4	6	6	5	4	5	6	6	3	6	5	5	4	4	3	4	5	4	4	4	5	4	5	4	0	4	6	7
2	1	1	1	4	4	4	4	4	4	4	4	4	4	4	4	4	3	3	6	5	3	3	6	1	6	1	6	1	6	4	4	6	6
2	1	2	1	5	7	5	7	7	7	7	5	7	7	7	5	5	3	4	4	3	4	4	4	4	5	4	4	4	4	0	2	7	8
2	1	2	1	5	5	4	3	5	6	5	3	6	6	5	4	2	4	5	5	3	2	3	4	2	6	4	5	5	5	2	5	7	7
1	1	2	1	4	3	3	4	4	6	5	4	3	5	4	5	2	4	2	4	3	3	3	5	3	4	3	4	3	4	2	6	5	4
2	1	2	1	6	5	6	6	6	6	5	6	6	6	6	6	5	4	4	5	4	4	4	4	3	4	5	4	5	4	1	3	8	7
1	1	1	1	4	4	4	4	4	4	4	7	5	7	7	5	4	5	6	1	5	3	5	6	5	6	1	6	6	6	3	4	8	8
1	1	2	1	3	4	6	4	4	4	4	4	5	3	4	5	4	4	3	5	3	3	5	5	4	5	3	5	4	6	1	3	7	7
2	1	2	1	4	4	4	4	4	4	4	3	6	5	5	5	4	4	5	4	5	4	4	5	3	6	3	5	4	5	2	2	8	8
1	1	2	1	6	5	7	7	6	6	5	4	5	6	4	6	3	3	4	5	3	3	4	4	3	3	5	3	4	2	0	6	4	6
1	1	1	1	4	4	4	4	4	4	4	4	4	4	4	4	3	3	4	4	3	3	3	3	3	4	3	4	3	4	4	4	6	6
1	1	2	1	4	4	6	6	6	6	5	4	6	5	6	4	4	4	4	4	3	2	5	4	3	4	5	5	5	4	1	3	6	8
1	1	1	1	1	3	3	5	3	5	4	5	3	5	3	5	4	4	4	4	3	2	3	4	3	4	3	5	2	4	3	2	9	7
2	1	2	1	4	2	3	7	7	5	6	5	6	3	4	5	6	3	2	3	1	5	4	2	5	2	4	2	5	2	8	10	6	6
2	1	2	1	4	5	6	6	6	6	6	6	6	5	6	5	4	4	4	4	3	4	3	4	4	5	4	5	4	5	2	6	7	7
1	1	2	1	1	4	4	2	5	4	4	2	5	2	4	4	3	4	3	2	4	3	4	3	2	2	2	5	2	5	5	2	2	5
1	1	2	1	1	1	4	4	4	4	4	4	4	4	4	4	3	3	4	3	3	3	3	4	3	4	3	4	3	4	5	4	6	5
2	1	2	1	3	3	5	6	5	6	5	5	6	5	5	6	5	4	4	5	4	4	3	5	5	5	5	5	5	2	2	8	8	8
1	1	2	1	6	5	5	5	6	4	5	5	5	3	5	5	6	1	6	1	1	5	5	1	6	1	6	1	6	1	9	5	6	5
1	1	2	1	4	5	4	5	6	5	5	3	5	5	6	5	4	3	4	3	3	3	3	4	4	3	3	4	4	5	4	3	8	7
2	1	2	1	4	3	5	5	6	5	5	4	5	5	6	6	4	4	4	4	3	2	3	4	3	2	2	2	3	3	5	3	3	3
2	1	2	1	4	4	4	4	5	5	5	3	5	6	5	6	5	5	5	4	5	4	5	5	3	6	4	6	5	5	5	10	7	9
2	1	1	1	6	7	6	7	6	7	7	6	7	7	7	7	5	4	5	5	4	4	4	5	2	5	4	5	5	5	2	7	8	8
2	1	2	1	2	2	4	4	5	4	4	4	5	5	4	4	5	3	4	4	4	3	3	4	3	5	3	5	4	4	3	5	4	5
1	1	1	1	5	5	5	4	4	5	5	4	5	5	3	5	3	3	3	4	3	3	3	4	3	4	3	5	3	5	2	3	8	8
1	1	2	1	4	6	4	6	5	5	4	6	6	6	6	6	6	5	4	5	5	4	5	6	4	6	3	6	5	6	2	6	7	9
1	1	1	1	6	6	6	6	6	6	7	6	7	7	7	6	6	5	2	5	5	2	4	5	2	5	1	5	2	5	2	1	9	9
2	1	2	1	2	3	1	1	5	7	7	1	7	7	1	7	3	3	5	3	2	2	2	3	1	4	2	4	5	2	0	1	3	2
1	1	2	1	3	5	6	7	6	6	6	6	6	6	7	6	6	5	4	6	4	2	3	4	6	4	3	4	2	5	1	6	8	9
2	1	2	1	7	5	5	4	5	6	6	4	6	5	6	6	5	5	5	5	5	4	5	5	6	6	5	5	6	5	1	8	9	9
2	1	2	1	7	6	6	6	6	6	6	6	6	6	5	6	4	4	4	5	3	3	5	5	4	5	4	5	6	4	8	7	7	8
2	1	1	1	6	6	4	5	5	7	5	5	5	6	6	7	2	4	2	5	4	2	2	5	3	4	2	4	4	5	2	4	6	7
1	1	2	1	3	2	6	6	4	5	5	5	4	6	5	4	2	2	2	1	1	1	1	1	3	3	1	1	1	2	0	0	6	2
2	1	1	1	4	3	4	4	2	4	4	3	5	4	7	3	5	4	6	4	3	3	4	4	3	4	4	5	3	5	4	4	6	6
1	1	2	1	4	4	4	4	7	4	4	1	7	4	7	4	2	1	2	2	2	2	1	2	2	6	2	3	2	2	1	2	4	3
1	1	2	1	5	6	7	5	5	5	4	7	4	4	7	7	3	5	4	5	4	3	4	5	3	6	3	5	4	4	2	3	8	5
2	2	1	1	2	3	1	1	3	4	4	1	4	2	1	4	4	3	5	4	3	3	4	5	4	3	5	4	5	4	1	3	7	8
2	2	2	1	5	5	6	6	6	6	6	6	6	6	6	6	2	4	2	5	4	2	2	5	2	5	2	5	2	5	3	3	8	8
2	2	2	1	6	6	6	6	6	6	6	6	6	6	6	6	5	4	5	5	4	5	5	5	5	6	5	5	5	6	1	9	9	9
2	2	2	1	6	5	5	6	6	4	4	6	5	4	6	5	4	3	4	3	3	3	3	4	3	6	3	5	4	4	2	4	6	5
1	2	2	1	6	6	6	6	6	6	6	6	6	6	2	6	5	5	5	5	4	2	4	5	6	5	2	5	2	4	1	8	2	9
2	2	2	1	6	6	6	5	6	5	5	5	5	5	6	6	4	4	5	5	4	4	4	5	4	5	2	5	4	5	5	5	5	5
1	2	2	1	6	6	6	6	6	6	6	6	6	6	6	6	6	5	6	6	5	5	5	6	5	6	5	6	6	6	2	9	9	9
2	2	2	1	4	4	4	5	4	5	5	5	5	5	5	5	4	4	4	5	4	2	4	5	5	5	2	5	4	5	2	2	8	5
2	2	2	1	3	3	4	4	3	4	4	3	5	2	3	3	4	4	4	5	3	3	4	4	4	4	4	4	4	4	3	4	6	6
2	2	2	1	6	5	6	6	6	6	6	6	6	7	6	6	5	5	4	5	4	3	5	5	5	4	5	5	5	5	0	8	8	8
1	2	2	1	6	6	6	6	6	6	6	6	4	5	5	5	3	2	3	3	3	2	3	4	3	3	3	3	4	4	5	6	6	6
2	2	2	1	4	5	4	5	6	5	5	4	6	6	4	5	5	4	4	5	4	4	5	4	3	5	2	4	4	4	2	5	8	8
2	2	2	1	6	6	6	6	6	6	6	6	6	6	6	6	4	3	4	5	3	3	3	5	4	4	3	4	4	4	1	2	8	7
2	2	2	1	4	5	3	5	6	6	6	4	6	6	4	6	3	4	4	5	4	3	4	5	3	5	3	4	4	5	1	6	8	8
2	2	2	1	6	5	6	6	5	5	5	5	5	5	5	5	5	3	4	4	4	4	4	5	5	5	3	5	3	4	1	5	7	7
2	2	2	1	4	4	4	4	4	4	4	4	4	4	5	3	4	3	4	4	2	3	5	4	4	3	4	3	4	3	6	5	4	4
2	2	2	1	5	5	4	4	4	6	7	4	5	4	4	4	2	3	3	5	5	3	2	4	2	4	2	3	4	3	5	5	6	6
2	2	2	1	5	5	5	5	5	5	5	5	5	5	5	5	3	4	2	4	3	3	3	4	3	4	3	4	3	4	4	4	6	6
2	2	2	1	5	6	6	7	7	6	6	6	6	6	6	6	5	4	5	5	4	4	4	6	5	5	5	6	5	6	0	6	10	9
2	2	2	1	4	4	4	4	4	4	4	3	4	3	6	4	5	3	4	4	4	4	3	4	4	4	3	4	3	4	3	5	7	7
2	2	2	1	4	4	4	4	4	4	4	2	4	4	5	4	3	4	4	5	4	2	2	5	2	5	2	5	2	5	5	8	8	8
2	2	2	1	4	4	4	4	4	4	4	4	4	4	4	4	4	3	4	3	3	3	3	4	3	4	3	4	3	4	4	4	6	6
1	2	2	1	4	4	4	4	4	4	4	4	4	4	4	4	4	3	4	3	3	3	3	4	4	3	4	3	4	3	5	5	5	5
2	2	2	1	4	5	6	5	5	5	5	4	4	4	4	4	4	3	4	4	3	3	3	4	4	4	3	4	4	4	2	4	7	7
2	2	2	1	6	6	6	6	6	5	6	7	6	6	6	6	2	3	3	3	3	2	4	3	4	5	4	3	3	3	8	3	7	7
2	2	2	1	2	2	1	2	2	2	1	3	2	2	4	3	5	3	4	4	3	3	3	4	3	4	3	4	3	4	4	4	6	6
2	2	1	1	3	7	7	7	7	5	5	6	7	5	7	5	2	3	3	6	2	4	4	4	4	6	5	5	4	5	2	3	8	6
2	2	2	1	4	4	5	5	4	5	5	4	5	4	4	4	4	4	4	6	4	3	4	4	4	5	3	4	5	4	2	5	6	7
2	2	2	1	5	5	5	5	5	5	5	5	5	5	5	5	6	5	6	6	3	2	4	2	6	6	6	4	4	5	10	8	6	5
2	2	2	1	4	4	6	5	5	5	5	5	5	5	5	5	3	4	3	4	3	2	2	5	3	4	3	5	3	5	6	7	8	6
1	2	2	1	6	7	7	7	6	7	7	7	7	6	7	7	1	5	5	6	3	4	3	4	6	6	3	4	5	5	6	5	8	8
2	2	2	1	6	6	6	6	6	6	6	6	6	6	6	6	4	3	4	3	3	3	3	3	4	3	4	3	4	3	6	6	4	3
2	2	2	1	4	4	4	4	4	4	4	4	4	4	4	4	4	2	4	4	2	3	4	2	3	2	5	3	4	2	7	6	4	3
2	2	2	1	6	6	5	6	6	6	6	4	6	6	6	6	5	4	5	5	4	4	4	5	5	6	5	5	5	2	4	3	8	7
2	2	2	1	5	5	6	5	5	3	4	5	4	4	4	4	3	3	4	3	3	3	3	4	4	3	3	3	3	3	5	6	6	6
2	2	2	1	1	4	4	1	3	5	5	1	5	3	3	5	3	3	5	5	3	3	3	4	4	6	2	5	2	5	2	2	8	8
2	2	2	1	4	4	5	5	5	5	5	4	5	3	5	3	4	3	4	3	3	3	4	4	3	2	3	3	3	3	4	6	5	3
2	2	1	1	4	4	4	4	4	4	4	4	4	4	4	4	3	3	4	5	3	3	5	4	5	6	3	4	3	4	4	5	5	5
2	2	2	1	4	4	4	4	4	5	5	4	5	5	6	5	4	3	4	3	3	3	3	4	3	4	3	4	3	4	4	4	6	6
2	2	2	1	3	1	1	1	3	6	6	1	5	4	3	3	3	4	2	5	2	2	2	4	3	4	3	4	3	4	4	0	7	8
2	2	2	1	1	1	7	7	1	5	4	5	5	1	6	6	5	4	4	2	4	4	4	5	1	5	3	2	2	5	2	6	8	9
2	2	2	1	7	6	4	5	5	5	5	4	7	7	6	6	5	4	4	5	5	5	5	6	5	6	5	6	5	5	1	8	10	9
2	2	2	1	4	6	6	6	6	6	5	6	6	6	5	6	4	3	4	6	1	3	3	3	3	4	3	4	4	4	2	3	6	7
2	2	2	1	6	6	7	7	6	6	6	6	6	6	7	6	5	4	5	5	3	4	4	5	5	6	5	5	5	5	0	9	8	9
1	2	2	1	7	7	7	7	7	7	7	7	7	7	7	7	5	5	6	6	5	5	2	5	2	5	2	5	2	5	2	2	8	9
2	2	2	1	5	5	6	6	6	5	4	5	5	5	5	5	5	3	5	4	4	3	3	4	4	5	4	4	3	4	3	5	8	7
2	2	2	1	6	7	7	6	4	6	6	6	7	5	6	6	3	4	4	4	2	3	3	4	2	2	3	4	4	4	3	2	5	6
2	2	2	1	5	5	6	6	6	6	6	6	6	6	6	5	5	4	5	5	4	3	3	5	5	5	5	5	5	5	1	4	8	8
2	2	2	1	3	3	4	3	4	3	3	3	3	3	4	3	4	3	4	4	2	3	3	4	4	6	2	4	3	5	0	6	3	7
2	2	2	1	6	6	6	6	6	6	6	6	6	6	6	6	2	4	2	5	4	2	2	5	2	5	2	5	2	5	2	2	8	8
2	2	2	1	2	1	1	1	4	4	1	1	1	3	1	2	1	2	1	6	2	2	3	2	2	3	2	2	3	2	8	9	1	4
2	2	2	1	3	3	4	4	5	3	4	2	5	5	1	5	3	3	3	4	2	3	3	4	4	4	3	3	3	4	4	4	5	5
1	2	2	1	5	5	6	6	5	5	5	6	5	5	5	5	2	3	2	4	3	2	3	2	3	3	3	3	3	3	5	4	3	5
2	2	2	1	2	1	1	1	1	6	6	1	6	2	2	6	4	4	4	3	3	3	3	5	3	3	2	3	3	2	5	4	6	4
1	2	2	1	4	5	6	5	5	5	6	5	6	6	6	6	5	4	3	4	3	3	3	4	4	4	4	4	3	4	5	5	7	7
2	2	2	1	5	6	6	6	4	5	5	5	5	6	4	6	5	4	4	5	3	4	5	4	5	5	3	5	4	4	3	5	8	8
1	2	1	1	2	2	5	4	2	2	2	4	2	4	6	2	3	3	5	3	3	2	5	4	3	4	3	5	4	4	3	5	5	5
2	2	2	1	6	5	6	6	6	6	6	6	7	7	6	7	5	4	5	5	4	5	4	5	4	6	4	5	5	5	1	5	7	8
1	2	2	1	5	5	7	7	6	6	6	6	6	6	6	6	5	4	5	5	4	4	4	5	4	5	5	5	5	5	1	5	8	8
2	2	2	1	6	6	2	4	5	6	6	2	6	6	6	6	3	5	4	6	3	4	5	6	4	4	2	5	5	4	6	10	6	7
2	2	2	1	5	5	6	7	5	5	5	6	5	5	7	5	3	4	4	4	3	3	5	5	4	6	2	6	4	5	5	5	5	5
2	2	2	1	4	3	4	4	5	4	5	4	5	5	5	4	4	4	4	5	3	3	3	5	4	3	4	4	4	4	5	4	7	7
1	2	2	1	4	4	6	4	5	6	5	4	5	6	5	5	4	4	5	4	2	3	4	4	3	5	4	5	4	4	2	2	8	8
1	2	2	1	5	5	5	5	5	5	5	5	5	5	5	5	3	3	4	4	4	3	4	4	3	4	3	4	3	4	3	3	7	7
2	2	2	1	4	5	6	6	6	5	5	6	6	5	4	5	3	3	3	3	4	3	4	4	4	4	4	4	3	4	5	5	5	5
2	2	2	1	5	5	5	5	5	6	6	5	6	5	6	6	3	3	4	4	3	2	4	4	3	4	3	4	3	4	3	4	6	7
2	2	2	1	7	7	7	7	6	7	7	7	7	7	7	7	6	5	6	6	5	5	5	6	6	6	6	6	6	6	0	6	10	10
2	2	2	1	3	3	4	3	3	3	3	3	3	3	3	3	4	4	4	4	3	3	4	5	4	3	4	5	3	4	3	3	6	6
1	2	2	1	3	3	6	5	3	5	5	3	6	4	4	5	4	3	4	4	3	3	3	4	4	6	4	5	5	4	3	5	5	7
1	2	2	1	4	4	4	4	4	5	5	5	5	4	5	5	4	3	4	4	3	3	3	4	3	4	3	4	3	3	5	5	5	5
1	2	2	1	5	5	5	6	5	5	5	6	5	5	6	5	4	4	4	5	4	3	5	5	5	5	5	5	5	5	2	7	8	8
1	2	2	1	5	4	5	5	5	4	4	4	4	5	4	5	3	4	4	5	4	2	4	4	3	5	2	5	2	5	3	2	7	7
2	2	2	1	5	5	6	6	5	5	5	6	5	6	6	6	2	4	2	5	4	2	2	5	2	5	2	5	2	5	2	2	8	8
1	2	2	1	5	6	7	7	6	6	6	7	6	6	6	6	4	4	4	5	4	3	4	4	4	5	5	5	5	2	2	5	7	8
2	2	2	1	6	6	4	4	7	7	7	3	6	6	5	6	5	4	6	6	4	4	5	6	5	5	3	6	6	6	9	8	9	9
1	2	2	1	7	7	7	7	6	6	6	6	6	6	6	6	5	5	6	6	5	3	3	5	6	6	5	5	6	5	0	9	10	10
1	2	2	1	4	2	6	6	2	6	6	2	2	5	7	2	4	5	5	6	5	5	5	6	6	6	6	6	6	6	0	5	10	10
2	2	2	1	7	7	7	7	6	6	5	5	5	5	6	6	4	3	4	3	3	3	4	5	4	5	4	5	3	4	5	5	6	7
2	2	2	1	5	4	4	4	4	5	2	3	4	1	5	5	4	5	3	4	3	5	5	6	6	6	3	6	4	6	3	7	9	10
2	2	2	1	1	1	3	4	1	3	3	4	3	3	6	3	3	3	2	4	4	3	3	4	3	4	3	5	2	5	4	5	5	6
2	2	2	1	4	6	6	6	4	4	4	6	6	5	5	4	5	4	5	6	5	4	5	5	6	6	5	5	5	4	1	5	8	9
2	2	2	1	3	3	3	3	4	5	5	3	4	3	3	3	4	4	4	4	4	2	2	5	2	6	3	6	2	5	1	8	3	5
1	2	2	1	5	5	6	6	6	6	6	6	6	6	5	5	2	4	4	5	4	3	3	4	3	4	3	4	3	4	3	3	6	7
2	2	1	1	4	6	6	6	5	5	5	7	6	6	7	6	5	5	6	6	5	4	5	6	5	6	5	6	5	6	8	9	8	7
2	2	2	1	2	6	6	6	2	4	5	6	6	6	6	6	5	5	6	6	4	4	5	5	5	6	5	6	6	6	1	7	7	9
1	2	2	1	5	6	6	6	6	6	6	6	6	6	5	6	5	4	5	5	4	4	4	5	5	5	5	4	3	6	1	6	8	8
2	2	2	1	5	3	5	5	4	5	4	4	6	3	5	5	5	4	4	5	3	5	4	4	5	5	4	5	5	5	2	4	8	8
2	2	2	1	3	2	2	2	4	4	3	3	4	3	4	4	3	4	4	4	4	3	3	3	3	4	4	4	4	4	9	7	7	7
1	2	2	1	6	6	5	6	6	7	7	4	7	7	4	6	5	5	5	6	5	4	5	6	4	6	4	6	5	6	0	8	8	8
1	2	2	1	5	5	5	6	6	5	5	1	5	4	4	4	3	5	5	4	3	2	3	4	3	5	6	1	6	4	0	5	7	10
2	2	2	1	3	4	3	3	3	4	4	2	4	3	2	4	3	2	4	3	2	2	4	4	3	4	2	4	3	4	5	5	5	5
2	2	2	1	5	3	4	4	5	5	4	4	5	4	3	4	2	3	3	4	3	2	3	4	3	4	4	5	2	5	5	8	5	5
2	2	2	1	4	4	5	7	3	7	7	6	6	4	3	4	5	3	4	5	4	4	3	4	5	6	4	5	5	5	0	9	9	8
2	2	2	1	4	3	4	5	5	5	6	5	5	4	5	5	3	3	3	4	4	2	2	3	3	5	3	5	3	4	3	5	6	5
2	2	2	1	5	5	5	5	5	5	5	5	5	7	5	5	4	3	4	6	4	3	5	5	4	6	5	5	5	5	2	7	8	8
2	2	2	1	6	6	5	7	7	6	5	6	6	6	7	6	5	4	4	6	2	5	5	5	4	6	5	5	5	5	2	7	5	10
2	2	1	1	4	6	7	6	4	4	3	6	4	4	6	4	4	3	4	6	3	5	4	6	5	5	4	6	5	5	5	5	9	9
2	2	1	1	5	5	6	6	6	6	6	6	6	6	6	6	2	4	2	5	4	2	2	5	5	5	5	5	5	5	2	2	8	8
2	2	2	1	4	4	5	6	5	6	6	6	7	6	5	5	4	4	4	6	4	4	4	5	3	6	3	5	2	5	3	8	7	7
2	2	2	1	4	6	5	6	5	6	6	3	6	5	4	5	4	4	4	5	4	3	5	5	4	6	3	5	5	4	2	8	6	9
2	2	2	1	6	3	5	6	4	4	4	5	5	6	5	5	3	3	4	4	3	2	2	4	3	4	2	5	3	4	0	5	5	5
2	2	2	1	3	3	4	4	4	4	5	4	5	4	5	5	4	5	5	5	4	3	5	4	3	5	4	4	4	5	1	5	5	5
2	2	1	1	4	4	3	3	4	4	4	2	4	4	3	4	4	4	5	4	3	2	4	4	5	6	3	5	5	5	3	5	7	6
2	2	2	1	5	6	7	7	6	6	6	6	6	6	6	6	5	4	5	5	3	4	3	4	4	5	5	4	5	4	2	6	7	9
1	2	2	1	3	7	3	3	3	5	4	5	5	4	3	3	6	4	5	4	3	4	5	5	2	5	5	5	2	4	3	3	8	9
1	2	2	1	2	2	1	1	1	5	5	1	5	1	1	5	1	1	1	1	1	1	1	1	3	4	3	3	4	1	2	0	0	0
1	2	2	1	5	6	6	7	5	7	6	6	6	6	7	6	5	3	5	4	4	3	3	4	4	4	2	4	5	4	0	2	8	8
2	2	1	1	2	1	6	3	1	1	1	1	6	6	1	6	6	1	6	1	1	5	5	1	6	1	6	1	6	1	10	10	0	0
2	2	2	1	4	5	6	6	6	6	5	4	4	4	5	5	3	3	4	4	3	2	3	4	3	4	3	3	3	4	4	5	5	7
1	2	2	1	4	5	6	6	6	5	4	4	5	5	3	5	5	3	4	4	3	4	3	4	6	4	4	6	3	5	4	5	5	7
1	2	2	1	7	4	6	3	5	5	6	3	6	5	6	6	3	2	2	3	3	2	2	4	4	3	3	4	3	4	3	4	5	6
1	2	2	1	3	6	3	3	5	3	3	3	3	3	3	3	4	4	4	3	3	2	5	5	2	5	2	4	4	4	5	5	5	5
2	2	2	1	5	6	5	5	5	5	5	6	5	4	4	5	5	3	4	4	4	3	4	5	2	4	5	5	4	5	2	3	7	6
2	2	2	1	3	3	3	1	4	3	3	1	4	3	1	4	3	3	4	4	3	2	4	4	3	4	3	3	3	4	2	4	5	7
2	2	2	1	3	4	3	4	4	3	3	3	4	4	4	5	2	3	2	2	2	4	2	2	5	4	5	2	4	2	7	7	3	3
1	2	2	1	4	4	7	7	3	4	4	4	4	4	6	5	2	4	2	5	4	2	2	5	2	5	2	5	2	5	2	3	6	8
2	2	2	1	4	4	3	2	5	6	5	1	6	4	1	6	4	3	4	3	3	3	3	4	3	4	3	4	3	4	2	4	7	6
2	2	2	1	4	4	3	3	3	3	3	2	3	2	3	4	3	4	3	4	3	3	3	4	3	5	3	5	4	4	3	5	5	5
2	2	2	1	2	3	4	4	3	4	2	2	4	4	4	4	3	3	4	3	3	3	3	4	4	4	3	4	3	4	0	4	6	6
1	2	2	1	5	5	7	7	7	7	6	7	6	5	6	7	4	5	5	6	5	3	5	6	6	6	4	6	1	6	0	0	9	10
2	2	2	1	6	7	7	7	6	7	7	5	6	6	6	6	4	4	5	5	4	3	4	5	5	6	4	5	5	5	2	7	7	7
2	2	2	1	6	6	7	7	6	6	6	6	6	6	6	6	6	5	6	6	5	4	5	6	5	6	5	5	6	5	0	5	8	8
1	2	2	1	4	6	7	7	6	6	6	6	6	7	6	6	4	5	5	5	4	4	4	5	6	6	4	5	5	5	1	7	8	9
1	2	2	1	5	4	6	6	5	6	6	5	5	4	4	5	4	4	6	6	4	5	5	5	5	6	3	5	4	4	2	2	8	8
1	2	2	1	4	4	4	4	4	6	6	4	6	6	4	6	3	5	1	6	5	1	3	6	1	6	1	6	1	6	5	5	5	5
1	2	2	1	1	3	7	3	1	6	6	5	5	1	7	4	1	2	1	2	4	3	5	1	2	6	2	4	4	2	10	8	3	5
1	2	2	1	3	3	7	7	5	7	7	5	7	4	4	4	3	3	3	4	3	3	3	4	3	4	3	4	3	4	4	4	6	6
2	2	2	1	5	4	5	5	4	4	4	4	5	5	6	5	3	4	5	4	4	3	3	4	5	3	2	5	4	5	5	5	7	7
2	2	1	1	5	5	5	5	5	5	5	5	5	5	5	5	2	4	2	5	4	2	2	5	2	5	2	5	2	5	2	2	8	6
2	2	2	1	6	6	6	7	4	5	3	6	6	6	5	5	3	2	2	5	5	4	4	4	3	4	3	5	4	3	0	2	6	5
2	2	1	1	5	5	5	5	5	5	5	5	6	6	6	6	3	3	4	5	2	3	5	4	5	6	4	5	5	5	2	5	8	8
2	2	2	1	4	5	3	6	4	4	5	6	4	4	4	5	4	4	5	5	4	4	5	5	4	6	2	5	5	4	1	7	8	7
1	2	2	1	3	2	4	3	5	5	4	4	6	2	6	2	4	3	3	4	4	3	3	4	3	4	2	3	3	4	5	5	6	6
2	2	1	1	4	4	4	4	3	5	5	5	5	5	3	6	4	5	4	5	5	4	4	5	4	5	4	5	4	5	4	8	7	7
2	2	2	1	4	5	5	5	6	6	6	5	5	5	5	5	4	4	4	5	4	3	4	4	4	6	5	5	5	6	1	8	7	7
1	2	1	1	4	4	5	4	4	6	7	3	7	5	5	7	1	4	6	6	2	2	2	4	4	6	5	4	5	4	0	5	3	6
1	2	2	1	4	3	6	6	5	5	5	5	5	5	6	4	5	5	6	6	3	4	5	6	6	6	5	6	5	5	4	3	9	8
1	2	2	1	5	5	5	4	3	3	4	3	4	6	6	6	4	4	4	5	2	3	5	4	3	5	2	3	4	3	3	7	7	4
2	2	2	1	6	6	6	6	6	6	5	5	6	5	6	6	6	5	4	6	5	5	5	6	6	6	4	5	5	5	2	7	8	9
1	2	2	1	6	4	6	6	5	5	5	5	5	5	6	6	6	5	6	6	5	5	5	6	6	6	6	6	1	6	2	10	10	10
1	2	1	1	4	4	4	5	4	5	4	4	5	4	4	4	4	3	4	4	3	3	2	4	4	4	4	4	4	4	3	5	5	6
1	2	1	1	4	4	5	5	4	6	5	4	5	5	5	5	3	3	3	4	3	2	3	3	3	4	3	4	3	4	5	4	5	6
1	2	2	1	1	1	7	7	7	7	7	7	7	7	7	7	5	2	4	3	4	4	2	2	2	2	1	5	2	5	2	0	9	8
1	2	2	1	4	3	3	3	4	4	4	4	4	4	4	4	4	3	4	4	3	3	3	4	4	4	3	3	4	4	4	4	6	6
1	2	1	1	7	4	7	7	7	7	7	7	7	5	7	7	4	5	6	6	5	5	5	6	6	6	6	4	6	6	0	5	10	10
1	2	2	1	7	7	7	7	7	7	7	7	7	7	7	7	6	5	1	3	3	3	3	4	3	4	3	4	3	4	4	4	6	6
1	2	2	1	5	5	5	4	5	6	5	3	4	5	5	4	3	3	3	2	3	3	3	4	2	6	2	2	3	3	7	8	4	2
2	2	2	1	4	6	7	7	6	6	6	7	6	6	7	7	5	4	4	5	4	5	4	5	6	6	5	5	5	5	1	3	9	3
2	2	2	1	6	6	5	7	5	5	5	5	6	6	5	6	4	4	4	6	4	4	5	5	3	5	3	5	5	5	4	7	5	7
2	3	2	1	4	4	5	5	5	6	5	4	4	4	2	3	4	4	4	4	3	3	4	5	4	5	4	4	3	4	3	6	7	7
1	3	2	1	6	4	6	4	4	6	5	4	5	5	3	4	4	3	4	3	4	3	3	5	4	4	4	4	4	4	2	5	7	6
2	3	2	1	6	6	6	7	6	6	6	6	6	5	6	6	4	4	5	6	5	4	5	4	4	6	3	4	5	5	3	5	8	8
2	3	2	1	5	6	7	7	7	5	5	4	5	7	6	5	4	4	4	4	2	4	3	4	3	5	3	4	3	4	4	6	5	5
2	3	2	1	6	5	5	5	6	5	5	4	5	6	6	5	4	4	4	4	4	5	3	6	4	6	3	6	3	6	4	7	7	6
2	3	2	1	3	5	3	2	2	4	4	2	5	3	2	5	3	4	4	4	3	2	4	4	3	4	3	4	3	4	4	5	5	5
1	3	2	1	6	6	7	6	4	6	6	6	6	6	6	6	5	5	6	6	5	4	5	6	5	6	5	6	6	4	8	8	9	9
2	3	2	1	4	4	5	5	4	5	5	4	5	5	6	4	5	4	5	5	4	4	5	5	5	6	5	5	5	5	2	7	6	6
1	3	2	1	4	4	5	4	4	4	4	3	6	6	4	5	4	4	2	5	3	2	4	4	4	5	3	4	3	4	4	4	6	6
1	3	1	1	6	6	6	6	6	6	6	6	6	6	6	6	4	4	2	5	4	4	4	5	3	4	3	5	2	5	3	3	7	7
1	3	2	1	5	5	6	6	5	5	5	5	5	6	6	5	4	3	5	3	4	3	5	4	5	5	3	4	5	5	4	7	7	7
2	3	2	1	6	7	7	7	7	5	5	7	6	7	7	6	4	5	5	3	3	4	4	5	4	6	4	5	4	5	1	3	6	7
1	3	1	1	3	5	6	7	3	4	5	4	5	4	5	5	3	4	5	5	5	3	5	4	5	4	4	4	5	4	0	5	7	7
2	3	2	1	4	5	6	6	6	6	6	5	6	6	6	6	4	4	3	5	4	3	3	4	4	4	3	4	3	4	3	5	6	6
1	3	2	1	5	4	6	6	6	5	5	5	5	5	6	5	3	3	3	4	3	2	4	5	4	5	3	5	3	5	2	7	7	8
2	3	2	1	6	6	6	7	5	6	6	4	6	6	5	5	4	4	3	5	5	4	5	4	6	6	3	6	5	6	3	7	5	6
2	3	2	1	6	6	6	6	6	6	6	6	6	6	5	6	5	4	4	5	4	4	4	5	5	5	5	5	5	5	1	5	7	7
1	3	2	1	4	4	4	6	6	5	5	4	5	5	6	5	3	3	3	4	3	2	4	4	3	5	2	4	3	4	3	4	5	5
1	3	2	1	7	7	7	7	7	7	7	7	7	7	7	7	1	5	1	6	5	1	1	6	6	6	4	6	6	6	2	8	9	10
2	3	2	1	6	6	5	6	6	7	6	5	7	7	7	7	3	4	5	4	5	3	5	4	3	4	2	5	4	5	3	5	6	8
1	3	2	1	3	4	4	3	5	5	5	3	5	5	3	5	3	5	5	6	3	2	3	5	4	4	4	4	5	4	4	7	5	6
1	3	2	1	4	4	6	6	6	6	6	4	5	5	6	5	2	4	3	5	3	2	2	5	3	5	2	5	2	5	3	3	7	6
2	3	2	1	7	7	7	7	7	4	4	4	6	3	4	4	3	3	4	4	3	3	3	3	3	3	3	3	3	3	5	4	5	6
2	3	2	1	3	3	3	3	3	3	6	2	5	3	2	5	3	2	3	3	3	3	2	4	4	4	2	4	2	5	3	6	4	3
1	3	2	1	4	4	6	6	4	4	4	4	4	4	7	4	3	3	4	4	3	3	3	4	3	4	3	4	3	4	2	5	5	5
2	3	2	1	3	3	5	5	2	2	2	2	2	2	2	2	5	2	2	2	2	2	3	2	3	2	3	2	3	2	7	4	3	3
2	3	2	1	6	5	6	6	5	5	5	6	6	6	6	5	3	3	3	4	3	3	4	4	3	6	3	4	3	4	2	4	8	8
1	3	2	1	4	4	5	6	4	5	5	5	6	4	5	5	1	2	5	4	3	4	2	2	3	5	2	3	2	5	6	3	5	6
2	3	2	1	5	5	5	6	5	5	4	5	5	5	5	5	5	4	4	5	3	3	3	4	4	4	4	5	5	4	2	6	6	8
1	3	1	1	6	6	6	6	6	6	6	7	6	7	6	6	4	3	4	5	4	4	3	4	4	4	5	4	5	5	1	7	5	8
1	3	2	1	3	3	2	2	3	2	1	1	2	3	1	3	2	2	5	2	2	3	4	4	3	4	3	4	3	4	4	4	5	5
1	3	2	1	5	6	7	7	4	5	6	4	5	5	6	6	3	3	4	4	3	3	3	4	3	4	4	4	3	4	2	3	6	6
1	3	2	1	3	3	4	6	3	3	3	3	3	3	3	3	3	3	4	3	2	3	3	4	4	6	3	4	3	3	3	4	6	6
2	3	1	1	6	5	5	4	5	5	5	3	5	4	4	5	3	4	4	5	3	3	2	3	3	6	3	4	4	4	7	7	5	5
1	3	2	1	5	5	6	5	5	5	5	4	5	5	4	5	2	4	3	5	4	2	2	5	2	5	2	5	2	5	2	5	8	7
2	3	2	1	6	7	4	5	7	7	7	5	7	7	6	7	3	4	3	5	4	3	5	5	5	2	5	5	4	5	3	4	7	8
2	3	2	1	3	4	7	6	3	4	3	4	4	4	7	4	4	3	4	3	3	3	3	4	3	4	3	4	3	4	0	5	5	5
2	3	2	1	1	1	6	6	2	4	4	4	4	3	4	4	4	2	4	5	3	3	3	4	3	5	2	5	2	5	3	3	7	7
2	3	2	1	5	6	4	5	5	5	5	5	5	5	5	5	4	4	4	5	4	4	5	6	4	6	3	5	5	5	7	8	7	7
1	3	2	1	6	6	5	5	5	6	5	5	6	5	6	6	5	4	5	6	4	5	5	5	5	6	5	5	5	5	1	6	9	8
2	3	2	1	4	4	4	4	3	5	4	5	5	3	3	4	2	2	3	2	2	2	2	4	3	6	2	5	3	5	0	5	3	3
1	3	2	1	4	4	4	4	4	4	4	4	4	4	4	4	4	3	4	3	3	3	3	3	4	4	3	4	3	4	4	4	5	5
2	3	2	1	2	3	4	4	2	5	4	5	6	5	5	5	4	3	2	4	4	3	3	4	3	6	2	4	3	4	4	3	7	6
2	3	2	1	4	4	4	4	4	4	4	4	4	4	4	4	4	3	4	5	4	3	4	4	3	5	4	5	4	5	1	8	8	8
2	3	2	1	5	5	4	4	5	4	4	2	4	3	3	4	3	3	4	3	3	3	3	4	5	6	3	6	5	6	1	2	8	8
1	3	2	1	6	5	4	6	5	6	6	6	6	6	6	6	4	4	3	5	2	4	4	3	5	4	3	5	4	4	3	3	7	7
1	3	1	1	4	3	6	3	2	4	3	4	3	3	3	5	3	5	3	4	1	3	5	5	4	6	3	2	4	5	2	6	4	7
2	3	1	1	6	7	7	7	6	7	7	7	7	6	7	7	4	4	5	5	3	5	4	5	4	5	5	4	5	4	2	2	8	8
2	3	1	1	3	4	2	3	5	5	5	3	5	4	3	5	3	3	4	4	3	3	4	4	4	5	3	4	4	4	3	3	6	6
2	3	2	1	4	4	4	7	7	4	4	7	7	4	4	7	3	3	5	4	5	2	3	5	5	5	2	5	3	5	0	3	8	8
1	3	2	1	2	4	3	3	3	3	3	3	3	3	3	3	5	2	4	3	2	4	4	3	4	3	4	3	4	2	7	7	3	3
1	3	2	1	4	4	6	4	4	5	4	4	4	4	6	6	6	5	5	6	5	5	5	6	6	6	6	1	6	6	5	8	9	8
1	3	2	1	4	4	7	7	6	6	7	5	5	4	6	5	5	4	5	5	3	4	5	1	5	6	4	6	5	6	2	2	8	9
1	3	2	1	4	5	4	4	4	4	4	5	5	4	4	5	4	5	4	6	3	3	5	4	5	4	3	5	6	6	10	10	10	9
2	3	2	1	4	4	4	4	6	5	2	3	7	5	2	2	5	2	5	4	3	4	4	3	5	3	4	3	4	3	1	3	6	6
1	3	2	1	3	4	4	4	4	4	4	4	4	4	4	4	3	3	3	4	3	3	3	4	4	3	3	4	3	3	4	4	6	6
1	3	2	1	4	6	5	5	5	4	4	5	5	4	4	5	5	2	5	4	3	3	5	5	4	5	2	4	4	5	10	8	8	7
2	3	2	1	7	7	7	6	6	7	7	6	7	7	6	7	5	3	5	5	2	5	5	5	5	6	6	4	5	5	0	4	9	9
1	3	2	1	4	2	6	6	3	6	6	6	6	5	6	6	3	3	3	4	4	4	3	4	3	3	3	4	3	5	1	4	7	8
1	3	2	1	4	4	6	7	5	5	5	7	5	6	5	5	4	3	3	4	3	3	3	4	3	4	3	4	3	4	4	3	6	7
2	3	2	1	3	6	5	5	5	5	5	5	5	5	5	5	4	3	3	5	3	3	2	2	2	6	2	2	5	3	2	8	7	7
1	3	2	1	5	5	4	4	5	5	5	4	5	5	5	5	4	3	4	3	3	3	3	4	3	4	4	4	3	4	4	3	5	6
1	3	2	1	4	4	4	5	5	4	4	5	5	4	5	5	3	5	4	5	5	3	5	5	4	6	2	4	2	5	2	7	5	7
1	3	2	1	4	4	4	4	4	4	4	4	4	4	4	4	4	3	3	3	3	3	3	4	4	4	4	4	4	4	5	5	5	5
1	3	2	1	6	5	6	6	7	6	6	7	6	7	6	7	6	4	5	5	3	4	3	4	5	3	5	5	5	5	1	5	9	9
2	3	2	1	3	3	5	6	2	1	1	4	4	2	5	5	4	3	4	4	4	3	2	4	4	6	4	4	3	5	3	5	6	7
1	3	1	1	6	6	7	7	7	7	7	7	7	7	7	7	2	5	2	5	4	2	2	5	2	5	2	5	2	5	2	2	8	8
1	3	2	1	6	6	6	6	5	4	4	6	5	5	6	4	2	3	4	4	4	2	4	5	6	5	4	3	4	5	8	8	8	8
2	3	1	1	3	4	5	5	5	4	3	5	5	3	5	5	3	3	4	4	2	3	4	3	4	5	3	3	4	5	2	6	7	7
1	3	2	1	7	7	6	6	6	6	6	6	6	6	6	6	4	5	4	6	5	4	4	5	6	5	5	5	6	5	3	2	9	9
2	3	1	1	3	5	4	4	3	6	4	3	6	5	4	6	3	3	4	6	4	3	4	5	4	5	4	4	4	5	0	5	5	5
2	3	2	1	7	7	7	6	6	6	6	4	6	6	7	5	5	5	5	6	5	5	5	6	6	4	4	6	6	6	0	5	10	6
1	3	2	1	1	1	3	2	1	2	1	2	3	3	2	2	4	3	4	3	3	2	3	3	3	3	4	3	4	4	6	5	5	5
1	3	2	1	3	1	3	5	2	4	4	2	4	3	6	2	5	3	5	4	2	4	4	2	2	2	3	3	5	4	8	3	2	6
1	3	2	1	4	3	5	5	4	5	4	4	4	4	4	4	3	2	2	3	3	3	3	4	4	3	3	3	5	4	4	4	3	6
1	3	2	1	6	6	6	6	6	6	6	6	6	6	6	6	2	4	4	2	1	2	3	2	3	6	3	3	4	3	2	4	6	6
1	3	2	1	6	6	6	6	6	6	6	6	6	6	6	6	4	4	2	5	4	2	2	5	2	5	2	5	2	5	2	2	8	8
2	3	2	1	6	5	5	7	6	6	5	5	6	5	5	6	5	3	4	4	3	3	3	4	4	3	4	4	4	4	2	4	7	7
2	3	2	1	4	5	5	7	4	5	5	5	6	6	5	6	4	4	2	5	4	2	2	5	2	5	2	5	2	5	1	10	8	9
2	3	2	1	6	6	6	5	5	5	5	5	6	6	6	6	2	4	2	5	4	2	2	6	1	6	1	6	1	6	1	1	9	9
2	3	2	1	4	4	4	4	4	4	4	4	5	5	4	5	3	3	4	4	4	3	3	4	3	4	3	4	3	5	3	4	5	6
2	3	2	1	4	6	6	4	4	4	4	3	5	4	3	4	3	5	5	6	3	2	5	5	4	5	4	5	4	4	5	6	6	5
1	3	2	1	6	7	5	6	5	6	6	5	7	4	6	5	3	2	3	4	2	2	3	3	3	5	3	2	4	4	2	2	5	6
2	3	2	1	4	4	5	4	3	3	3	5	5	3	3	5	3	3	4	4	2	2	4	4	3	4	2	3	3	3	2	3	5	5
2	3	2	1	6	7	6	7	7	7	7	3	7	7	3	7	6	5	6	4	4	5	4	4	4	5	5	5	5	6	2	9	9	10
1	3	2	1	4	4	6	7	7	7	7	7	7	7	7	7	3	3	3	4	4	2	2	5	2	5	2	5	2	5	2	2	8	8
2	3	2	1	4	5	3	4	5	5	5	3	5	5	4	5	3	3	3	4	3	3	3	4	4	5	3	5	2	5	5	7	4	8
2	3	2	1	4	6	5	5	5	5	5	5	6	5	1	5	1	1	5	1	2	1	5	2	2	6	3	2	2	2	4	5	0	2
1	3	2	1	4	4	4	6	5	5	5	5	5	5	5	5	2	4	2	5	4	2	2	5	2	5	2	5	2	5	4	4	7	6
1	3	2	1	5	5	4	4	4	4	4	4	4	4	4	4	3	3	3	3	3	3	3	4	3	3	3	3	3	3	4	6	6	5
1	3	2	1	5	5	6	6	6	6	5	4	5	6	6	5	3	3	4	4	3	2	3	4	3	5	3	4	3	3	3	3	6	6
2	3	2	1	6	6	5	5	6	6	7	7	7	6	6	7	5	4	4	5	4	5	4	4	2	4	1	5	5	6	1	9	9	9
1	3	2	1	5	5	5	2	2	6	6	4	6	6	4	6	2	4	3	4	3	3	3	4	3	4	3	4	3	4	4	4	6	6
1	3	2	1	1	4	6	6	4	4	1	7	5	5	6	5	4	4	5	5	3	5	4	6	6	6	5	6	5	6	4	3	9	8
2	3	2	1	7	6	7	6	6	7	6	4	6	5	5	5	4	3	4	4	3	4	4	4	3	6	3	4	5	4	2	4	6	8
2	3	2	1	4	6	6	6	6	5	5	6	6	5	5	5	3	4	4	3	3	3	3	5	4	4	3	4	4	4	3	7	8	8
1	3	2	1	4	7	7	7	7	7	7	7	7	7	7	7	6	5	5	6	5	5	5	6	4	6	5	5	5	5	2	3	7	8
1	3	2	1	6	3	6	6	6	6	6	6	6	5	5	5	2	4	2	5	4	2	2	5	2	5	2	5	2	5	2	2	8	8
2	3	2	1	4	6	6	5	6	6	6	6	6	6	6	5	4	3	4	5	4	4	3	4	4	5	4	4	4	4	4	5	5	5
2	3	2	1	6	6	4	4	4	4	4	5	4	4	5	4	4	4	4	5	3	3	3	4	2	5	3	4	3	4	5	4	5	5
2	3	2	1	1	4	5	3	5	7	5	1	3	4	3	5	3	4	4	4	3	1	5	5	5	6	4	4	5	4	0	5	3	3
1	3	2	1	5	5	5	5	6	4	5	5	6	5	3	5	3	4	2	5	4	3	4	5	5	5	3	4	3	4	5	4	5	5
2	3	1	1	3	4	4	4	2	5	5	3	5	2	4	5	4	3	5	2	4	3	4	4	2	2	3	5	4	5	3	3	6	6
1	3	2	1	4	4	3	7	7	7	7	7	7	7	6	7	2	4	4	5	4	2	2	5	2	5	3	5	3	5	4	2	7	9
1	3	2	1	4	4	5	5	5	4	4	4	4	5	5	4	3	3	2	4	3	2	3	4	3	4	3	4	4	3	6	6	4	5
1	3	2	1	4	4	4	4	4	4	4	4	4	4	4	4	4	3	4	3	3	3	3	4	3	3	3	4	3	4	5	4	6	6
2	3	1	1	6	3	4	3	2	3	2	2	6	3	5	3	5	3	2	5	5	3	4	6	4	4	5	5	5	5	7	10	10	10
1	3	2	1	7	5	6	6	5	6	6	3	6	6	6	6	4	4	3	4	1	4	4	3	3	5	5	4	5	3	4	6	6	5
2	3	2	1	5	4	2	3	5	5	4	3	5	4	5	6	3	2	4	3	3	3	2	3	2	4	3	3	3	3	4	2	7	7
2	3	2	1	2	2	3	2	2	3	3	1	2	2	2	2	2	2	5	3	3	2	2	3	2	4	3	4	3	4	3	7	2	3
2	3	2	1	6	6	6	7	6	6	5	6	6	6	7	6	5	4	5	5	4	4	5	5	5	6	5	5	5	5	5	8	8	8
2	3	2	1	4	3	5	6	5	5	5	6	5	5	4	5	3	3	3	4	3	2	3	4	3	3	2	3	2	3	7	4	4	4
2	4	2	1	6	6	6	6	6	7	7	5	5	6	7	7	4	3	4	5	2	4	5	4	5	6	4	4	5	5	1	5	10	8
2	4	2	1	1	7	7	6	2	3	3	5	5	5	7	5	4	4	2	4	3	3	3	4	3	5	3	4	3	4	5	6	8	8
2	4	2	1	7	6	7	7	7	7	7	6	6	6	6	6	5	5	6	6	5	4	5	6	5	6	5	6	6	6	0	9	8	8
2	4	2	1	2	2	2	3	4	4	4	3	4	4	3	4	3	3	4	4	3	2	5	4	3	6	2	5	2	4	5	4	5	5
2	4	2	1	4	5	5	5	5	5	5	5	6	6	6	6	4	4	5	5	4	3	5	4	3	6	3	5	5	5	1	4	7	7
2	4	2	1	5	5	5	5	4	5	5	5	5	5	5	5	4	4	4	5	3	3	5	4	3	6	3	6	5	5	4	6	6	6
2	4	2	1	5	5	6	6	6	4	4	5	4	5	6	5	5	3	4	3	4	3	3	4	3	4	3	4	3	4	5	5	5	5
2	4	2	1	6	5	6	6	6	6	5	5	6	4	6	6	4	4	4	6	4	3	5	5	4	6	4	6	4	5	5	5	5	6
1	4	2	1	3	4	4	4	4	4	4	4	4	4	4	4	3	3	3	4	3	3	3	3	4	3	3	3	4	4	5	5	5	5
1	4	2	1	4	6	4	4	4	4	4	4	2	6	5	2	5	4	3	3	4	4	3	4	4	4	4	4	5	5	7	4	5	4
2	4	2	1	5	6	5	5	6	6	6	5	5	6	7	6	4	4	4	4	4	2	2	4	4	4	4	4	3	4	3	5	8	8
2	4	2	1	7	4	1	1	5	6	5	1	7	7	1	7	4	2	4	3	2	4	2	2	5	2	5	2	5	2	8	6	4	3
1	4	2	1	7	7	7	7	7	7	7	7	7	7	7	7	1	5	1	6	5	1	1	6	1	6	1	6	1	6	0	0	10	10
1	4	2	1	5	5	5	5	5	5	5	5	5	5	5	5	3	3	3	4	3	3	3	4	3	4	3	5	4	3	5	4	5	5
1	4	2	1	4	5	6	6	5	5	5	6	5	5	6	5	3	3	4	4	2	2	5	4	4	4	3	4	4	3	2	2	7	6
1	4	2	1	4	5	7	7	5	5	5	7	5	5	6	5	5	4	4	5	5	5	5	6	4	6	4	5	5	4	2	7	8	8
1	4	2	1	6	6	6	6	6	5	5	6	5	5	6	5	4	4	5	5	3	3	5	5	4	5	4	5	5	5	2	5	7	7
1	4	2	1	4	3	4	6	4	5	5	4	5	5	7	6	6	5	6	6	5	5	5	6	6	6	6	6	6	6	0	10	10	10
2	4	2	1	5	5	3	4	5	3	3	4	6	6	6	6	3	4	3	5	1	3	3	4	3	4	3	4	3	4	9	2	4	4
2	4	2	1	6	6	4	5	5	5	5	5	5	5	5	5	2	4	2	5	3	3	3	4	4	6	4	5	4	5	2	7	7	7
1	4	2	1	6	6	6	6	6	6	6	6	6	6	6	6	2	4	2	5	4	2	2	5	2	5	2	5	2	5	1	2	8	8
1	4	2	1	5	5	6	6	5	4	4	6	4	5	6	4	4	4	4	5	4	4	4	5	3	5	3	4	5	5	3	3	6	7
2	4	2	1	4	5	7	7	5	6	6	7	6	4	7	5	5	3	5	4	3	4	5	4	4	6	4	5	4	5	3	5	7	7
1	4	2	1	5	5	6	6	6	6	5	6	6	6	6	5	3	4	3	5	4	2	2	4	2	5	3	5	3	5	4	2	8	8
2	4	2	1	4	4	4	4	4	4	4	4	5	4	5	5	4	4	4	4	3	2	4	4	3	5	3	4	3	4	6	7	4	5
1	4	1	1	1	1	1	1	1	1	1	1	1	1	1	1	6	1	6	1	1	5	5	1	6	1	6	1	6	1	10	10	0	0
2	4	1	1	5	6	6	5	4	4	5	5	5	4	5	6	3	2	2	4	3	3	2	3	2	6	3	2	2	4	2	2	6	6
2	4	2	1	3	3	4	4	6	4	5	3	6	6	7	5	4	5	4	5	3	3	4	4	1	5	4	5	3	5	8	3	8	8
1	4	2	1	4	5	4	5	5	5	5	5	5	5	5	6	2	3	4	4	3	2	3	4	4	3	3	4	3	3	3	4	6	6
2	4	2	1	5	5	5	5	5	6	6	4	6	6	5	6	5	4	5	6	4	4	4	5	6	6	6	6	5	5	9	3	9	9
2	4	2	1	4	4	1	5	5	5	5	5	6	5	4	7	3	3	3	5	2	1	5	2	3	3	5	4	2	4	0	1	3	3
2	4	1	1	5	6	4	4	6	6	6	4	6	6	5	6	5	5	5	6	4	5	5	5	6	6	5	6	5	5	5	6	9	6
1	4	1	1	5	6	5	6	6	6	5	6	6	5	5	5	5	3	5	4	3	3	3	5	5	5	3	6	5	4	0	7	9	8
1	4	1	1	5	5	6	4	4	6	6	4	5	5	5	5	3	3	3	4	3	2	3	4	3	4	3	4	4	4	3	3	6	7
2	4	2	1	5	5	3	3	4	5	5	4	5	5	4	5	3	3	3	4	3	3	3	4	3	4	3	4	4	4	3	6	6	5
1	4	1	1	7	7	4	4	4	4	4	7	7	7	7	4	3	3	3	4	5	3	3	4	6	4	3	4	3	6	5	10	6	5
1	4	2	1	1	5	6	5	1	5	5	5	5	4	5	5	2	4	2	5	4	2	2	5	2	5	2	5	2	5	2	2	7	7
2	4	2	1	6	7	7	7	7	7	7	7	7	7	7	7	2	4	2	6	5	1	1	5	3	4	4	3	4	5	3	2	9	9
1	4	1	1	4	4	4	4	4	4	4	4	4	4	4	4	3	3	3	4	3	3	3	4	3	4	3	4	3	4	4	4	6	6
2	4	2	1	3	3	5	5	5	5	5	5	5	5	5	5	3	3	4	4	3	3	3	3	3	4	4	4	3	3	4	4	6	6
1	4	2	1	1	1	7	3	3	3	3	3	4	3	5	3	4	2	5	3	2	3	4	4	3	3	5	3	5	3	7	8	3	2
2	4	2	1	6	6	6	7	6	6	6	6	6	6	6	6	2	3	2	5	4	4	3	4	3	3	3	4	3	4	4	5	9	6
2	4	2	1	3	7	5	6	7	7	7	7	7	6	7	7	4	3	3	4	4	2	2	5	2	5	2	5	2	5	1	2	8	8
1	4	2	1	5	6	7	7	5	5	7	7	7	7	7	7	1	3	2	3	5	3	1	3	4	5	5	6	4	5	0	6	7	4
1	4	2	1	4	4	7	7	4	7	5	1	7	4	4	4	4	4	6	4	3	5	5	6	5	6	6	6	6	4	6	10	7	8
2	4	1	1	4	4	6	6	4	3	2	5	4	6	4	2	4	3	4	4	3	3	3	4	4	4	1	4	3	4	6	5	4	4
2	4	2	1	7	7	7	7	7	7	7	7	7	7	7	7	2	3	3	4	4	2	3	4	3	4	4	5	5	4	0	4	8	8
1	4	2	1	5	6	7	5	6	6	6	5	6	6	7	6	5	4	6	6	3	4	4	5	3	3	3	4	3	4	4	6	6	6
2	4	2	1	7	4	7	7	7	7	7	4	4	7	4	6	2	4	2	5	3	2	3	5	2	3	3	3	4	5	2	3	5	5
2	4	1	1	4	4	5	4	4	4	4	4	4	4	4	4	3	3	3	4	3	3	3	3	4	4	4	4	4	3	6	6	4	4
2	4	2	1	4	3	4	4	4	5	5	4	5	5	5	5	4	4	4	5	4	4	4	2	4	6	3	5	4	5	1	7	8	8
1	4	2	1	6	6	6	7	5	7	7	7	6	5	5	4	4	3	5	6	5	4	5	6	6	6	3	6	6	6	3	10	8	9
2	4	2	1	1	4	4	4	4	4	4	4	4	4	5	4	3	3	3	3	3	3	3	3	4	4	3	3	4	4	4	5	5	6
2	4	1	1	4	3	5	5	3	5	5	5	5	4	4	5	4	4	4	4	3	3	3	4	4	4	3	4	3	4	5	5	5	5
2	4	2	1	7	7	7	7	7	7	7	5	6	7	6	6	2	5	4	5	4	4	4	5	5	5	5	5	3	5	2	4	5	7
1	4	2	1	7	7	7	7	7	7	7	7	7	7	7	7	1	5	1	6	5	1	1	6	1	6	1	6	1	6	0	0	10	10
2	4	2	1	7	5	4	7	6	7	7	6	5	4	7	4	2	2	2	4	3	2	4	2	2	4	2	3	3	4	4	3	6	4
1	4	1	1	4	4	6	5	4	4	4	5	5	4	6	6	4	4	4	5	3	3	5	5	5	6	5	4	4	5	2	4	8	8
1	4	2	1	7	7	7	7	7	7	7	5	7	7	7	7	4	3	4	4	3	5	4	4	4	5	2	5	2	5	2	2	8	8
1	4	1	1	6	6	7	6	6	5	6	5	5	5	5	6	3	3	4	4	4	2	4	4	3	4	2	3	2	4	3	3	5	5
1	4	1	1	2	1	3	3	1	3	2	2	1	3	3	3	5	2	5	2	2	4	4	2	5	2	5	2	5	2	8	9	1	1
2	4	2	1	3	3	2	1	3	2	2	3	3	2	2	2	3	3	4	4	3	2	2	4	6	6	3	4	3	4	2	8	7	5
2	4	2	1	6	6	6	6	6	6	6	5	5	6	7	6	5	5	6	6	2	4	4	4	5	6	5	5	5	5	1	3	8	8
1	4	1	1	1	1	7	7	7	7	7	7	7	7	7	7	1	5	1	6	5	1	1	6	1	6	1	6	1	6	0	0	10	10
2	4	2	1	6	6	5	4	6	5	5	4	6	6	6	5	4	3	5	5	5	3	4	6	5	6	5	5	5	5	1	6	9	8
1	4	2	1	4	4	4	6	4	4	4	4	4	4	4	4	4	3	4	4	3	2	3	4	3	4	3	4	4	4	3	5	7	7
1	4	2	1	3	3	5	5	3	4	4	5	4	4	6	4	3	3	3	4	2	2	2	4	3	4	3	3	3	3	3	3	5	5
1	4	1	1	4	4	4	4	4	4	4	4	4	4	4	4	3	3	4	4	3	3	3	4	3	4	3	4	3	4	5	5	5	5
1	4	2	1	4	5	6	7	5	6	6	5	5	5	7	5	4	3	4	4	4	3	5	5	3	6	2	5	5	5	2	7	7	8
1	4	1	1	4	4	5	5	5	5	5	4	4	5	4	5	2	4	3	2	2	2	4	5	2	5	2	5	2	4	2	2	7	8
2	4	2	1	4	5	2	4	3	4	3	4	6	4	3	5	4	4	5	5	2	2	5	4	3	6	3	4	4	5	6	4	6	8
2	4	2	1	6	6	4	4	6	6	6	4	6	6	6	6	5	4	4	5	4	5	2	4	5	4	4	5	5	5	2	5	8	9
2	4	2	1	5	6	5	6	6	6	5	6	6	6	6	6	4	3	4	4	2	3	5	4	4	5	3	4	4	4	3	5	7	8
1	4	2	1	6	6	7	7	7	6	5	6	6	5	6	6	5	4	5	5	3	4	3	4	5	5	5	5	5	5	2	4	8	7
1	4	2	1	4	4	4	7	6	6	6	6	6	6	6	6	5	3	4	4	3	4	3	4	4	5	5	4	3	5	2	6	5	5
2	4	2	1	4	6	5	6	4	6	6	6	6	5	6	6	4	3	5	4	4	4	3	4	4	6	3	4	5	4	2	2	8	8
2	4	2	1	2	3	2	2	4	5	4	1	5	4	3	5	3	3	3	4	2	2	3	3	3	5	2	4	3	5	8	3	4	5
2	4	2	1	4	5	5	7	5	5	4	6	6	5	6	6	4	3	3	4	3	3	4	4	3	5	3	4	4	4	3	4	5	6
2	4	2	1	4	7	5	6	7	7	7	5	7	6	6	7	4	3	4	3	1	3	3	4	5	4	5	3	5	3	2	3	8	7
1	4	2	1	5	6	3	4	6	6	6	5	5	5	5	6	4	4	4	4	4	2	4	4	3	5	2	5	3	4	2	3	7	8
2	4	2	1	3	3	6	6	4	4	3	4	6	4	5	5	5	4	5	4	1	4	3	4	4	6	3	5	4	5	2	7	7	8
2	4	2	1	4	4	5	5	5	6	4	4	4	4	5	5	4	3	4	4	3	3	4	5	5	5	3	5	5	5	1	5	7	8
2	4	2	1	7	7	4	7	7	6	5	7	6	7	7	7	5	5	5	6	5	5	5	5	5	4	4	5	5	5	1	9	8	8
1	4	2	1	1	1	3	5	4	4	1	6	4	1	7	2	4	3	4	5	3	5	3	4	6	6	5	5	3	6	5	5	9	9
1	4	2	1	3	3	6	6	5	6	6	2	6	3	6	6	5	4	4	4	4	3	3	3	4	5	2	5	3	4	4	4	8	7
1	4	2	1	7	7	7	7	7	7	7	7	7	7	7	7	6	4	6	5	5	5	5	5	5	6	5	5	5	5	0	5	8	8
2	4	2	1	4	5	6	3	6	6	6	5	7	6	6	7	3	3	4	4	2	2	4	5	3	4	3	3	3	3	0	3	4	4
2	4	2	1	3	3	1	3	2	4	4	3	6	6	4	4	3	2	2	5	2	2	2	4	2	2	2	3	3	4	4	5	3	3
1	4	2	1	3	4	5	5	5	4	5	5	6	4	4	5	2	3	5	5	4	3	3	5	4	3	3	3	3	3	4	3	7	7
1	4	2	1	4	4	4	4	4	4	4	2	4	4	4	4	4	3	3	4	3	3	3	4	3	4	3	4	3	4	4	4	6	6
2	4	2	1	7	5	7	7	7	4	3	6	6	7	7	7	4	5	6	6	5	4	4	5	6	5	5	5	5	5	0	5	8	9
1	4	2	1	5	4	5	6	6	6	6	6	6	6	5	5	5	5	6	6	5	5	5	5	5	6	4	6	6	4	4	8	8	8
2	4	2	1	6	6	6	6	6	6	6	6	6	6	6	6	4	4	5	5	5	3	5	5	6	6	5	5	5	5	7	8	8	8
1	4	2	1	7	7	7	7	7	7	7	7	7	7	7	7	4	3	3	3	2	4	3	4	4	4	4	4	4	4	0	2	7	7
2	4	2	1	5	3	5	5	6	7	7	3	6	7	6	7	3	3	5	6	3	2	5	4	5	6	3	5	5	5	2	3	8	4
1	4	2	1	6	6	6	6	6	6	5	5	6	5	4	4	3	3	2	4	3	2	3	4	4	3	3	4	3	4	4	8	8	8
2	4	1	1	4	3	4	4	5	5	5	3	5	5	5	5	4	3	4	4	3	3	4	4	3	5	4	5	5	5	3	7	7	7
2	4	2	1	4	4	4	4	4	4	4	4	4	4	4	4	3	2	3	4	3	3	4	5	4	6	4	5	5	5	2	5	6	7
1	4	2	1	5	3	4	4	3	6	6	6	6	6	4	5	3	3	5	4	3	2	3	4	3	6	2	5	5	5	1	9	6	5
2	4	1	1	7	3	7	4	5	5	5	4	4	6	7	5	2	2	3	3	3	3	2	2	2	2	4	2	2	2	5	3	2	3
2	4	2	1	7	6	7	7	7	7	7	6	7	6	5	6	4	5	5	6	3	4	4	4	4	6	4	6	5	4	2	8	6	8
2	4	2	1	4	5	6	5	5	6	6	5	6	5	5	5	3	4	4	5	4	3	5	5	3	6	1	4	3	2	4	4	5	5
2	4	2	1	3	4	5	5	4	4	3	5	5	6	7	5	3	4	4	5	3	2	4	4	4	4	4	3	3	4	2	5	7	7
2	4	2	1	4	4	7	7	4	7	7	4	4	4	4	4	4	3	4	3	3	3	3	3	3	3	4	4	3	4	5	5	5	5
1	4	1	1	4	4	4	4	4	4	4	4	4	4	4	4	4	4	4	5	4	2	4	4	3	4	3	4	3	4	3	4	6	6
2	4	2	1	4	4	4	4	4	4	4	4	4	4	3	4	3	2	3	3	2	2	3	3	3	3	2	3	3	3	5	5	5	5
1	4	2	1	4	5	3	6	4	6	6	3	6	5	5	5	3	3	4	4	4	3	4	4	4	4	3	5	4	4	1	4	7	5
2	4	2	1	5	4	5	5	5	5	5	5	5	5	5	5	2	3	4	3	3	3	3	3	5	5	2	4	3	4	5	4	6	6
2	4	1	1	7	7	7	7	7	7	7	7	7	7	5	5	4	4	3	4	3	3	3	4	3	4	3	4	3	4	4	4	6	7
2	4	1	1	4	7	4	4	5	6	6	5	6	7	6	6	3	3	3	4	3	3	4	4	3	4	3	4	4	4	1	6	7	4
1	4	2	1	4	1	4	7	7	7	5	3	5	6	3	5	1	3	3	4	3	2	3	3	3	4	3	4	4	3	6	4	5	5
1	4	2	1	5	6	4	5	5	6	5	4	5	6	4	6	3	4	2	4	3	3	4	4	3	5	2	5	2	3	2	6	5	8
1	4	2	1	4	3	6	5	3	3	3	4	4	4	3	3	2	3	3	4	4	2	4	4	2	6	2	4	3	4	2	2	4	5
2	4	2	1	4	2	3	3	3	5	6	4	4	6	5	7	3	3	3	4	3	2	4	5	3	5	3	4	5	4	3	4	6	6
1	4	2	1	6	6	6	6	6	6	6	6	6	6	6	6	3	4	4	5	4	3	4	5	4	6	5	5	5	5	0	7	9	8
1	4	1	1	1	4	1	1	2	2	2	1	2	1	1	2	1	1	1	1	1	1	1	1	2	3	3	2	3	2	5	8	2	1
2	4	1	1	7	7	7	7	7	7	7	7	7	7	7	7	5	5	5	5	4	4	4	5	5	6	5	5	5	6	1	5	9	9
2	4	2	1	2	3	4	5	3	4	4	4	4	5	7	5	4	3	6	4	3	4	4	3	3	5	3	5	5	4	2	2	8	8
2	4	2	1	7	5	5	7	6	6	6	5	7	6	6	7	4	5	6	6	3	3	5	6	5	5	3	5	5	6	2	10	8	8
1	4	2	1	7	6	6	6	5	6	5	6	5	6	5	6	2	4	2	5	4	2	2	5	2	5	2	5	2	5	2	2	8	8
2	4	2	1	2	2	3	3	3	4	4	4	4	4	4	4	3	3	4	5	4	2	4	4	5	5	3	5	4	5	2	4	8	7
2	4	2	1	6	6	5	5	5	5	5	4	6	6	5	6	3	3	3	4	3	2	4	4	2	3	3	4	3	3	1	3	5	5
2	4	2	1	6	6	6	6	6	6	6	6	6	6	6	6	5	4	6	5	4	4	5	4	5	4	4	4	5	4	3	3	7	7
2	4	2	1	4	4	4	4	4	4	4	4	4	4	4	4	3	3	4	3	3	3	3	3	4	4	3	4	3	4	4	4	6	6
2	4	2	1	6	7	7	7	7	7	6	4	7	7	7	7	5	5	6	6	5	5	5	5	5	5	5	6	6	6	0	9	9	9
1	4	2	1	4	4	6	6	4	4	4	4	4	4	4	4	3	3	4	3	3	3	3	4	3	4	3	4	4	3	5	5	5	5
2	4	2	1	4	4	4	5	4	6	3	4	5	4	4	4	3	3	3	5	4	3	5	4	3	5	2	5	5	4	5	5	5	5
1	4	1	1	4	4	1	1	4	4	4	1	4	4	2	2	3	3	6	6	1	1	3	4	3	6	1	4	4	5	2	9	10	9
2	4	2	1	2	3	2	1	5	5	6	1	7	5	2	6	1	1	1	1	1	1	1	1	1	2	2	2	1	2	8	4	2	2
1	4	2	1	5	6	7	7	6	6	6	6	6	6	5	6	5	4	4	5	4	4	4	5	3	4	3	4	3	4	3	5	6	6
2	4	2	1	4	3	2	2	3	3	4	2	3	4	3	3	2	2	1	3	1	2	2	1	1	2	4	3	3	1	1	1	1	3
2	4	2	1	4	4	6	5	4	4	4	5	5	5	6	6	4	5	4	4	3	2	3	4	5	5	4	6	5	6	1	9	8	8
2	4	2	1	4	4	4	4	4	4	4	4	4	4	4	4	4	3	4	4	3	3	3	4	3	4	3	4	3	4	5	5	5	5
2	4	2	1	5	5	6	6	5	5	6	5	6	5	6	5	3	4	4	3	3	4	4	3	4	4	3	5	4	4	2	8	7	8
2	4	2	1	5	4	3	6	4	5	5	3	5	6	5	5	4	3	4	4	3	3	2	4	4	3	3	3	3	5	4	4	7	6
1	4	2	1	5	6	7	7	7	7	7	7	7	7	7	6	2	4	2	5	4	4	3	6	1	6	5	6	1	6	0	0	10	10
2	4	2	1	4	4	4	4	4	4	4	4	4	4	4	4	3	3	4	3	3	3	4	4	3	5	3	5	3	5	3	3	7	7
2	4	2	1	7	6	7	7	7	7	7	7	7	7	6	7	5	3	5	5	4	3	5	5	5	6	5	6	5	6	1	10	9	9
2	4	1	1	6	6	6	6	6	6	6	5	5	6	6	5	4	4	5	6	5	4	5	5	4	5	5	5	5	6	1	8	8	8
2	4	2	1	4	3	5	7	5	5	4	5	5	4	7	4	4	3	2	5	4	2	4	4	4	6	3	6	5	6	2	4	5	6
2	4	2	1	6	6	6	6	6	6	6	7	7	6	5	6	4	5	4	6	4	3	5	4	4	6	3	5	5	5	1	5	6	8
2	4	1	1	5	5	5	5	5	5	5	5	6	6	7	5	4	3	5	5	4	3	4	4	2	6	3	4	5	4	5	7	3	7
2	4	1	1	4	5	5	6	6	6	5	6	5	6	6	5	5	4	4	4	3	2	4	4	3	6	3	4	4	4	3	6	5	7
1	4	2	1	5	5	5	5	5	5	5	5	5	5	7	5	4	3	3	1	5	3	3	4	1	4	1	4	4	4	0	4	3	5
2	4	2	1	4	6	5	6	3	4	4	4	4	4	4	5	4	3	3	4	2	3	3	3	2	3	4	3	4	4	2	5	5	5
1	4	2	1	2	3	3	2	2	6	5	4	6	5	4	3	4	4	4	5	1	2	5	5	5	6	5	5	5	5	5	2	8	7
2	4	2	1	7	7	7	6	6	6	6	7	7	6	5	6	3	4	5	3	4	4	4	5	6	6	2	5	5	4	1	7	7	5
1	4	2	1	4	4	6	4	4	6	5	5	5	3	6	6	3	5	5	5	3	5	4	4	5	6	3	4	2	4	1	8	8	8
1	4	2	1	4	4	4	5	4	4	6	4	3	4	4	4	4	3	4	5	3	4	2	4	3	3	3	4	4	4	4	6	6	6
2	4	2	1	3	4	4	5	4	3	3	3	4	5	7	4	3	4	4	6	3	3	3	4	4	4	3	4	4	4	4	4	5	7
1	4	2	1	6	6	7	7	4	5	6	7	7	5	7	6	5	4	3	5	3	4	3	4	4	4	5	5	5	5	1	8	8	8
2	4	2	1	4	4	5	5	4	6	6	6	6	6	6	6	4	5	5	5	4	4	5	4	4	6	4	5	5	5	6	5	8	8
2	4	2	1	5	5	6	6	6	6	5	6	6	6	6	6	3	3	5	5	4	2	2	5	2	5	2	5	2	5	0	5	8	7
2	4	2	1	4	4	6	4	4	4	4	4	4	6	6	4	3	3	3	3	2	3	3	4	3	6	3	4	3	4	4	5	5	5
2	4	2	1	2	2	5	3	1	2	1	1	2	2	1	1	3	3	3	4	3	2	2	4	3	4	2	4	2	4	7	6	4	4
1	4	2	1	1	1	7	7	2	7	7	6	4	4	7	4	4	4	3	6	5	4	5	4	4	6	3	4	3	4	5	4	6	6
1	4	2	1	6	6	6	6	5	5	5	5	5	5	5	5	2	4	2	5	4	2	2	5	2	5	2	5	3	4	4	4	7	7
2	4	2	1	4	4	5	5	3	5	5	3	4	5	4	5	3	3	4	5	3	2	3	4	3	5	3	4	3	4	5	5	5	5
1	4	2	1	5	5	6	5	6	6	5	5	5	6	5	6	2	4	2	5	2	3	5	4	3	3	5	5	5	4	0	4	6	6
2	4	2	1	6	6	3	4	6	6	6	4	6	6	6	6	3	3	3	4	4	3	3	4	4	6	5	5	3	4	2	8	6	7
1	4	2	1	5	5	4	6	4	5	5	5	5	5	5	6	2	3	2	5	4	2	2	5	2	5	3	5	2	5	2	3	9	7
2	4	2	1	6	6	6	6	6	6	6	6	6	6	6	6	4	4	5	6	4	4	5	4	4	2	3	4	5	4	3	2	7	7
2	4	1	1	4	5	2	2	6	6	5	1	5	4	2	6	2	2	3	4	2	2	2	4	3	3	3	3	3	3	2	4	6	4
2	4	2	1	5	5	6	5	5	5	5	4	4	5	5	4	5	3	2	4	4	2	4	5	5	4	5	6	5	5	2	5	7	6
1	4	2	1	6	6	6	6	6	6	6	6	6	6	6	6	2	4	5	5	4	2	2	5	2	5	2	5	2	5	2	7	8	8
1	4	2	1	4	3	5	5	1	5	5	5	5	5	3	5	2	4	2	4	4	2	3	5	2	5	3	4	3	4	4	4	6	6
2	4	2	1	5	5	5	6	4	5	5	6	5	5	5	5	4	4	3	5	2	3	4	4	4	6	2	5	4	4	5	3	8	8
2	4	2	1	6	6	4	6	4	5	5	5	5	6	4	4	4	4	4	3	4	3	2	3	3	3	3	3	3	3	5	4	6	5
2	4	2	1	5	5	6	5	6	6	6	6	6	6	6	6	2	3	4	5	3	2	5	4	4	6	4	4	5	4	0	3	8	8
2	4	2	1	7	7	7	7	7	7	7	7	7	7	7	7	3	3	4	5	4	4	5	4	5	6	5	2	5	2	0	2	7	7
2	4	2	1	4	3	4	6	4	6	5	5	7	4	6	6	3	3	3	5	1	2	3	4	3	4	3	5	4	4	3	4	6	6
2	4	2	1	2	3	2	6	1	2	2	5	5	6	6	5	3	3	3	4	3	3	3	3	3	4	3	3	3	4	4	4	4	5
1	4	2	1	3	6	6	6	6	5	5	6	6	6	6	6	5	3	5	5	4	4	4	5	3	5	5	5	5	4	1	7	8	8
1	4	2	1	4	4	6	6	6	6	6	6	6	6	6	6	4	4	4	6	5	4	5	6	4	6	5	6	4	6	2	8	8	8
2	4	1	1	4	7	7	7	7	7	3	2	6	3	3	2	6	3	3	6	3	3	5	6	6	4	5	4	4	5	2	5	8	7
1	4	2	1	4	6	7	7	5	5	5	6	5	5	6	5	3	3	5	4	3	2	4	4	3	5	2	4	3	4	3	3	7	7
1	4	2	1	3	2	3	3	3	4	3	3	5	5	4	4	5	4	5	5	2	4	4	4	4	4	4	4	4	4	0	5	8	8
1	4	2	1	7	6	7	7	7	6	5	7	6	6	7	6	5	4	4	6	3	4	3	5	2	6	5	6	5	6	2	4	9	7
2	4	2	1	5	6	5	5	5	6	6	5	6	5	5	6	3	4	2	6	4	5	3	6	6	6	5	5	5	5	0	5	9	9
2	4	2	1	6	6	5	5	5	5	5	5	5	5	5	7	2	4	2	5	4	2	2	5	2	5	2	5	2	5	2	2	7	7
2	4	2	1	6	6	7	7	7	7	7	7	7	7	7	7	5	4	5	6	5	4	4	5	6	6	5	5	5	5	1	4	9	8
1	1	1	0	4	4	4	5	4	5	4	4	4	3	4	3	3	2	4	4	3	2	3	4	3	4	4	4	3	4	4	5	5	4
2	1	1	0	7	7	7	7	7	7	7	7	6	6	6	6	6	5	5	6	5	5	5	6	6	6	5	6	5	6	0	6	10	9
2	1	2	0	7	7	7	7	7	7	7	7	7	7	7	7	2	4	2	5	4	2	2	5	3	4	3	4	3	4	3	3	7	7
1	1	1	0	4	4	4	4	4	4	4	4	4	4	4	4	3	3	4	4	3	3	3	4	3	4	3	3	4	3	6	5	5	5
2	1	2	0	5	4	6	4	5	6	5	3	4	4	4	4	5	4	4	4	3	4	4	2	3	3	4	4	4	4	1	3	8	8
2	1	2	0	4	3	5	5	5	5	4	5	5	5	6	6	4	4	4	6	5	4	5	6	5	6	5	5	5	6	0	5	9	8
1	1	2	0	1	5	5	5	5	5	5	4	4	4	5	3	5	3	5	3	2	3	4	4	5	4	5	4	5	4	8	4	3	6
2	1	2	0	6	5	7	7	5	5	5	7	6	4	6	5	5	3	4	4	4	4	4	5	4	5	5	5	4	5	0	7	7	2
1	1	1	0	7	7	6	5	7	7	7	5	7	7	5	7	5	3	4	5	5	4	5	5	2	6	2	6	6	4	2	10	4	9
2	1	2	0	7	7	7	7	7	7	7	7	7	7	7	7	4	4	3	5	4	3	4	5	4	6	5	5	5	5	4	3	8	8
1	1	2	0	7	7	7	7	7	7	7	5	7	7	7	7	6	5	5	6	5	5	5	6	6	6	5	6	5	5	2	4	8	8
2	1	2	0	4	4	5	6	6	5	5	5	5	5	5	5	3	4	4	5	5	3	3	5	5	4	5	5	5	5	4	3	7	8
2	1	1	0	7	7	6	6	6	6	6	6	6	6	6	6	6	5	5	4	4	5	5	6	5	6	5	6	6	6	0	10	9	9
1	1	1	0	5	5	5	5	5	5	5	5	5	5	5	5	5	4	5	5	3	3	4	5	5	5	3	4	4	4	2	8	8	8
1	1	2	0	7	6	6	7	6	5	5	6	6	6	5	5	2	4	2	4	4	5	4	5	3	6	5	6	4	5	3	4	7	8
2	1	2	0	5	5	5	5	5	5	5	4	5	5	5	5	3	3	3	4	3	2	3	4	4	4	3	4	3	4	4	4	6	6
1	1	2	0	4	4	4	4	4	4	4	4	4	4	4	4	3	3	4	4	3	3	3	4	3	4	3	4	3	4	5	5	5	5
1	1	1	0	5	5	6	6	5	5	5	6	5	4	6	5	3	5	5	6	5	3	5	6	3	6	4	6	3	4	3	0	6	6
2	1	1	0	4	4	5	5	5	5	5	5	5	5	5	5	4	3	4	4	5	3	5	6	3	4	4	3	4	4	5	6	6	4
2	1	1	0	6	5	6	7	4	5	5	6	5	5	6	5	4	5	4	5	3	4	4	5	4	5	4	5	4	4	3	8	6	9
2	1	1	0	6	5	5	4	5	4	5	4	5	4	5	4	4	3	4	3	3	3	3	4	3	3	4	3	3	3	6	6	5	4
1	1	1	0	5	5	5	5	6	6	6	6	6	6	5	6	4	4	4	5	3	4	4	5	5	5	4	5	5	4	3	2	7	7
2	1	1	0	3	5	6	2	7	4	4	3	4	3	1	4	3	3	3	5	4	3	5	5	5	6	5	5	5	5	3	7	7	7
1	1	1	0	4	4	5	6	6	5	5	4	5	5	5	5	4	5	6	5	4	5	3	6	3	6	3	5	5	3	0	5	8	9
1	1	1	0	4	7	7	7	7	6	6	6	4	5	7	6	5	4	5	5	3	4	4	5	5	6	5	5	5	5	2	2	8	8
1	1	1	0	4	4	4	4	4	5	5	5	5	5	5	5	5	2	5	3	2	4	4	6	5	6	5	6	5	5	6	5	5	5
1	1	2	0	4	3	7	4	6	6	6	5	6	6	4	6	5	4	5	4	4	4	3	5	4	5	4	5	5	5	5	6	6	8
1	1	1	0	6	6	7	7	6	6	6	6	6	6	6	6	4	4	5	5	4	3	4	5	4	6	4	5	4	5	1	9	9	8
1	1	1	0	6	6	5	4	5	5	6	5	7	6	7	6	4	3	4	4	3	3	4	4	3	3	4	4	5	5	2	6	7	7
1	1	1	0	1	1	7	1	1	7	1	1	7	1	1	1	6	5	1	1	1	5	5	1	6	6	6	6	6	6	0	0	10	10
2	1	2	0	7	6	6	6	7	7	7	5	7	7	6	6	5	3	5	5	5	3	5	5	4	6	5	5	5	4	1	2	9	9
1	1	2	0	6	6	6	6	6	6	6	6	6	6	6	6	2	4	2	5	4	4	3	4	2	5	2	5	2	5	2	2	8	8
2	1	2	0	4	5	7	7	5	6	6	7	7	5	7	7	3	3	3	5	4	5	4	6	4	6	3	4	3	4	5	5	5	5
1	1	1	0	7	7	6	7	7	7	7	7	7	7	7	7	1	5	6	6	5	5	5	6	1	6	6	6	6	6	0	10	10	10
2	1	1	0	7	6	7	7	6	6	6	7	6	6	7	6	5	4	5	6	5	5	5	6	5	6	5	5	5	6	2	9	10	10
1	1	2	0	5	4	6	6	4	5	5	4	5	4	7	6	2	4	2	5	4	2	2	5	2	5	3	3	3	3	5	4	2	3
1	1	1	0	7	6	7	7	7	6	6	7	6	6	7	6	5	5	5	6	4	5	5	5	6	5	5	5	6	6	2	9	10	9
2	1	1	0	4	4	4	4	4	2	2	5	5	3	4	4	4	2	3	2	2	2	3	4	3	5	3	4	2	3	4	7	8	6
1	1	1	0	4	5	6	6	6	5	6	6	6	6	6	6	4	4	4	5	4	4	5	6	4	6	3	6	6	6	6	4	8	7
1	1	1	0	4	7	7	7	6	5	5	6	5	5	5	5	2	4	2	5	4	2	2	5	2	5	2	5	2	5	2	2	8	8
1	1	2	0	7	5	6	7	7	6	6	6	6	6	6	6	5	5	4	5	4	4	5	5	5	6	5	5	5	5	2	8	9	9
2	1	1	0	6	6	6	6	6	6	6	6	6	6	6	6	5	4	5	5	4	4	4	5	5	5	5	5	5	6	1	9	9	9
1	1	2	0	7	7	6	6	6	6	6	6	6	6	6	6	6	4	5	5	4	4	5	5	5	6	5	5	6	5	0	9	9	9
1	1	2	0	4	3	3	4	4	4	4	4	4	7	7	4	3	4	2	5	2	3	3	4	4	4	2	5	2	4	2	3	7	7
1	1	2	0	4	4	6	5	4	4	4	4	6	4	4	5	5	3	4	4	3	3	3	4	3	3	2	4	3	4	8	7	3	6
1	1	1	0	6	7	6	6	6	7	6	6	6	6	7	6	5	4	5	5	5	4	5	6	5	6	5	6	5	5	0	1	9	9
1	1	1	0	6	6	6	6	6	6	6	4	6	6	6	6	4	5	4	5	4	5	5	6	4	5	5	6	5	6	3	9	9	8
1	1	1	0	3	2	6	6	1	6	6	7	7	6	7	7	4	5	5	6	5	4	5	6	5	6	4	4	5	3	1	2	6	5
2	1	2	0	4	4	3	4	5	5	5	5	5	6	6	5	4	4	5	5	2	4	4	6	1	6	4	4	4	5	2	7	7	8
1	1	2	0	6	6	6	6	6	6	6	6	6	6	6	6	4	4	5	5	4	4	4	5	4	6	2	5	2	5	1	5	8	8
1	1	1	0	6	6	6	6	6	6	6	6	6	6	6	6	4	2	5	5	4	4	4	5	4	5	2	5	5	5	7	4	6	7
2	1	1	0	7	7	7	7	7	7	7	7	7	7	7	7	6	5	6	6	5	5	5	6	6	6	6	6	6	6	0	10	10	10
2	1	2	0	5	5	4	4	6	6	6	2	4	4	4	5	4	4	4	4	5	3	5	4	1	6	3	4	3	5	6	5	7	7
1	1	1	0	2	3	3	3	3	3	3	3	5	4	2	2	3	4	4	3	4	3	3	4	6	5	4	4	4	4	4	4	6	5
1	1	1	0	5	5	6	6	6	6	5	5	6	5	5	5	4	4	5	6	4	3	5	5	4	6	2	5	2	5	2	2	8	8
1	1	2	0	4	4	6	6	6	6	6	5	6	6	6	6	3	5	6	6	5	5	4	6	2	6	4	5	5	5	0	5	6	7
2	1	1	0	6	6	5	5	6	7	6	4	7	7	5	7	4	5	5	4	4	3	5	6	5	6	3	5	5	6	5	5	5	5
1	1	1	0	4	4	5	5	5	4	5	4	4	4	4	5	3	4	3	4	3	2	3	4	3	3	3	4	3	4	4	3	7	7
1	1	2	0	5	7	7	7	5	6	6	6	6	6	7	6	4	4	4	3	3	4	5	6	3	6	4	4	4	4	3	4	8	8
2	1	2	0	4	4	6	4	4	6	6	6	6	4	6	5	3	3	3	4	3	3	3	4	3	4	3	4	3	4	4	7	5	5
1	1	2	0	7	7	7	7	7	7	7	7	7	7	7	7	4	5	1	6	5	5	5	6	6	6	1	6	6	6	0	10	10	10
2	1	2	0	7	6	6	6	6	6	6	6	6	6	6	6	3	4	2	5	4	2	2	5	2	4	2	5	2	4	2	2	8	8
2	1	1	0	6	6	6	6	6	6	6	6	6	6	6	6	4	4	4	5	5	3	4	5	4	4	4	3	4	4	2	3	7	6
1	1	2	0	6	6	6	6	6	6	6	6	6	6	6	7	5	4	5	5	4	4	4	5	5	5	5	5	5	5	2	8	9	8
1	1	2	0	7	7	7	7	7	7	7	7	7	6	6	6	5	4	5	6	4	5	5	5	5	6	5	5	5	5	1	4	8	7
2	1	2	0	6	7	5	3	6	7	7	4	7	7	4	7	3	3	4	4	2	2	2	3	4	4	4	4	3	3	2	3	4	4
2	1	1	0	4	6	7	7	7	5	5	6	6	6	7	6	5	4	5	6	4	4	5	5	2	5	5	5	5	5	9	5	8	8
2	1	2	0	6	5	3	7	6	6	4	5	5	6	7	6	5	5	5	5	5	5	5	6	6	6	3	6	6	5	0	9	8	10
1	1	1	0	5	5	6	5	4	5	5	4	5	5	5	5	2	4	4	5	4	4	3	5	2	5	2	4	3	4	3	7	5	7
1	1	1	0	6	5	6	6	5	4	4	6	5	4	5	5	2	4	3	4	3	2	3	4	3	6	3	4	2	5	1	5	6	5
2	1	1	0	7	7	5	6	5	6	6	5	7	5	3	6	5	5	5	6	5	4	5	6	5	6	6	6	6	5	2	7	7	9
1	1	1	0	7	7	7	7	7	7	7	7	7	7	7	6	5	5	5	5	5	5	5	6	5	6	6	6	6	6	2	8	10	10
2	1	1	0	7	7	2	2	5	5	5	2	5	6	1	5	4	4	3	4	2	2	4	4	3	6	5	4	5	5	9	7	8	7
1	1	1	0	4	4	4	5	5	5	5	7	5	5	7	7	5	4	4	4	3	4	3	4	5	5	5	5	5	5	2	6	6	8
2	1	2	0	7	4	6	6	5	6	6	5	6	6	6	6	4	4	4	4	4	3	4	5	3	6	3	5	4	5	3	5	7	7
1	1	2	0	4	4	6	6	6	6	5	7	6	4	7	7	3	3	4	4	3	3	3	4	3	6	3	5	3	5	3	7	6	6
2	1	2	0	5	6	6	6	7	6	6	6	7	7	6	7	5	4	3	5	4	4	4	5	2	5	6	5	3	5	2	8	7	8
1	1	1	0	6	7	7	7	6	7	7	7	7	7	7	7	5	3	5	5	5	5	3	6	6	6	6	6	6	6	2	10	8	10
1	1	1	0	7	7	7	7	7	3	4	6	7	7	7	7	4	4	4	5	4	2	2	4	2	4	3	5	3	5	4	2	7	7
1	1	2	0	6	6	5	5	5	5	6	6	5	5	5	6	4	4	4	5	5	4	4	5	2	6	2	4	3	5	2	7	8	8
2	1	1	0	6	5	7	7	6	6	6	7	6	6	7	6	5	4	2	5	4	4	5	5	2	6	2	5	6	6	2	8	9	10
1	1	1	0	5	5	7	7	5	7	7	7	7	7	5	5	1	5	2	5	4	1	3	4	3	4	3	4	3	4	4	4	10	9
1	1	2	0	7	7	7	7	7	7	7	7	7	7	7	7	1	5	1	6	5	1	1	6	1	6	1	6	1	6	0	0	10	10
2	1	1	0	6	5	6	6	6	6	6	6	6	6	6	6	4	3	4	4	3	2	3	4	4	4	4	5	4	5	3	3	7	7
1	1	2	0	2	4	5	5	4	5	5	5	5	5	5	5	6	5	5	5	5	5	5	6	5	5	3	6	5	6	0	6	8	8
2	1	1	0	7	6	6	5	7	7	7	6	7	7	7	6	6	5	6	5	4	5	4	5	4	6	6	6	6	6	0	1	9	8
1	1	1	0	7	5	7	7	6	6	6	5	6	7	7	7	5	5	5	6	5	5	5	6	5	6	5	5	6	4	1	6	10	7
2	1	1	0	3	4	4	2	1	5	6	3	6	1	3	5	5	5	5	6	5	3	5	6	5	6	4	6	6	5	2	8	8	9
2	1	1	0	4	3	6	6	1	6	7	6	6	3	6	7	6	5	6	6	5	5	5	6	6	6	5	6	5	6	1	6	9	10
1	1	1	0	3	3	6	6	3	3	3	6	4	6	6	6	5	4	5	6	5	4	5	5	5	6	5	5	5	5	1	5	8	7
2	1	2	0	4	4	5	5	5	5	5	5	5	5	5	5	4	4	4	3	4	3	5	4	2	6	2	4	3	3	3	5	2	3
1	1	2	0	4	4	4	4	4	5	5	3	5	4	4	4	4	4	4	4	5	3	5	6	6	6	5	6	5	6	4	5	10	8
2	1	2	0	3	4	3	4	4	3	3	4	4	4	3	3	3	3	4	5	3	2	4	4	4	5	3	3	4	4	3	5	6	6
1	1	1	0	4	6	6	6	6	6	6	6	6	6	6	6	2	4	2	5	4	2	2	5	2	5	2	5	2	5	1	1	9	9
2	1	1	0	7	7	7	7	7	5	6	7	7	7	7	7	6	5	5	6	5	5	4	5	5	5	5	6	6	5	4	9	9	10
2	1	2	0	6	6	6	6	5	6	6	5	6	6	6	6	4	5	4	4	4	3	5	4	4	6	2	5	2	5	1	7	5	4
2	1	1	0	6	5	6	6	6	5	6	6	6	6	6	6	4	3	5	5	3	3	5	5	4	5	4	5	4	5	0	4	8	7
2	1	2	0	4	1	5	5	5	6	6	3	4	5	4	5	3	2	4	3	3	2	5	4	4	5	2	4	3	4	2	6	4	4
2	1	1	0	2	2	4	3	2	4	4	4	4	2	4	4	1	1	1	1	2	2	2	2	2	6	2	2	2	3	2	2	8	4
1	1	1	0	6	6	6	6	5	5	5	5	5	6	4	5	5	4	5	6	5	4	5	6	5	6	5	5	5	6	1	5	5	8
2	1	1	0	7	7	7	6	7	7	7	5	7	7	5	7	5	4	4	6	5	5	4	5	5	5	5	5	5	5	5	4	8	8
2	1	1	0	7	5	7	7	7	5	5	6	5	7	7	5	4	3	5	6	4	5	4	5	4	6	5	5	5	5	1	7	7	7
2	1	2	0	6	6	6	6	6	6	6	6	6	6	5	6	4	3	4	5	4	3	5	5	3	6	4	5	4	4	2	5	6	7
2	1	1	0	3	3	6	6	2	6	7	6	7	3	6	7	6	5	6	6	5	5	5	6	6	6	5	6	6	6	1	6	9	10
1	1	1	0	4	4	4	4	4	4	4	4	4	4	4	4	4	3	4	4	3	3	3	4	3	4	4	4	4	4	5	5	5	5
1	1	2	0	4	4	6	6	4	6	6	6	6	6	6	6	4	4	3	4	4	4	3	4	4	4	4	4	4	4	0	5	7	9
1	1	1	0	7	7	7	7	6	6	7	7	7	7	7	7	4	5	6	5	5	4	5	6	4	6	3	6	6	6	4	8	8	8
2	1	1	0	6	6	6	7	6	6	6	7	6	6	7	6	5	5	4	6	4	4	5	5	5	6	5	6	6	5	1	9	9	9
1	1	1	0	6	6	7	7	6	5	5	6	7	6	6	6	5	5	5	5	3	5	1	5	5	5	5	6	5	5	1	5	9	9
1	1	2	0	7	7	7	7	7	7	7	7	7	7	7	7	6	5	5	6	5	5	5	6	6	6	6	6	6	6	2	5	10	10
2	1	1	0	6	4	6	6	6	4	4	5	4	6	6	5	3	4	5	5	3	3	5	6	5	4	5	5	5	6	1	5	7	7
1	1	1	0	7	7	7	6	6	6	6	6	6	6	6	6	4	3	5	6	3	5	5	6	6	6	3	6	6	5	1	4	9	8
2	1	1	0	4	6	5	3	5	6	7	3	7	6	4	7	5	5	5	4	5	4	3	4	6	6	3	5	4	3	0	6	9	7
1	1	2	0	2	2	4	4	2	3	2	3	3	2	4	3	4	4	4	3	3	3	5	6	4	6	3	5	4	6	5	5	5	5
1	1	1	0	4	4	3	3	5	5	5	3	5	5	3	5	3	3	4	3	3	3	3	4	4	6	2	5	2	5	3	3	7	7
2	1	1	0	6	5	4	4	4	5	4	3	4	5	4	5	4	3	4	3	3	3	3	4	3	4	3	4	3	4	4	4	6	6
1	1	2	0	7	7	4	4	5	6	6	6	6	6	5	5	3	2	3	3	3	3	4	4	4	4	3	3	3	4	6	4	6	5
1	1	1	0	4	5	6	5	6	5	4	5	6	6	6	6	6	4	4	3	4	5	4	5	2	5	5	5	4	5	2	5	8	10
1	1	1	0	6	5	7	7	6	6	5	7	6	6	7	7	5	3	5	4	4	4	4	5	5	6	5	4	5	5	3	5	9	8
1	1	2	0	5	7	7	7	7	7	6	6	7	6	6	7	4	4	2	4	2	4	4	5	2	5	5	4	4	5	0	2	8	7
2	1	2	0	3	4	4	5	5	5	5	5	6	4	3	5	4	4	4	4	4	3	4	4	2	5	4	6	6	6	1	5	5	7
1	1	1	0	4	6	6	6	4	5	5	7	6	4	3	5	6	4	4	3	3	3	5	4	3	4	4	4	4	5	4	7	5	7
2	1	1	0	4	5	6	7	7	7	7	7	6	7	7	5	3	5	5	6	4	5	4	5	3	5	5	5	5	4	3	5	7	8
1	1	1	0	5	2	5	4	6	6	6	4	5	4	6	6	3	4	5	4	3	4	5	6	3	6	2	6	5	6	2	4	7	7
1	1	1	0	4	6	6	6	6	6	6	5	6	6	6	6	4	4	4	5	3	3	4	4	4	6	4	5	5	5	3	2	8	9
2	1	1	0	7	7	7	7	7	7	7	7	7	7	7	7	4	5	2	5	5	5	3	4	5	5	4	5	5	5	2	8	9	8
1	1	2	0	6	5	6	6	6	6	6	6	6	6	6	6	2	4	5	5	4	4	4	2	5	6	5	6	5	4	2	0	9	8
2	1	1	0	7	7	4	4	7	7	7	1	7	7	3	7	5	5	4	6	4	5	5	6	3	6	5	1	5	6	10	10	6	8
2	1	1	0	6	7	6	5	6	6	6	5	6	7	6	7	6	5	5	6	5	4	5	6	5	6	5	5	5	6	0	9	8	9
1	1	1	0	6	5	6	6	5	5	5	6	5	5	6	5	4	4	5	5	5	3	5	4	6	5	3	6	5	5	0	9	9	8
1	1	1	0	6	7	4	7	7	7	6	1	7	7	5	7	3	4	2	5	4	2	3	4	3	5	2	5	2	3	6	6	4	4
2	1	1	0	7	7	7	7	7	7	7	7	7	7	7	7	5	3	5	4	2	3	4	4	3	2	4	4	5	5	0	5	5	7
2	1	1	0	3	3	3	6	5	5	4	7	5	5	6	5	5	5	5	6	5	5	5	6	5	6	6	6	5	5	5	7	9	10
1	1	2	0	4	4	4	4	4	4	4	5	4	4	4	4	4	4	4	4	4	3	4	5	2	5	2	5	2	5	4	6	6	4
1	1	1	0	7	7	7	7	7	7	7	7	7	7	7	7	1	5	6	6	5	3	3	6	4	5	4	5	5	4	7	2	3	7
2	1	1	0	7	7	7	7	7	7	7	7	7	7	7	7	1	5	6	1	5	5	5	6	6	6	4	6	5	6	1	9	10	10
1	1	1	0	5	5	5	5	5	5	5	5	5	5	5	5	5	5	5	6	4	4	5	6	5	6	5	6	5	6	3	7	8	7
1	1	2	0	5	5	5	5	5	5	5	5	5	5	5	5	5	4	4	4	3	3	3	4	3	4	3	4	3	4	4	4	6	6
2	1	1	0	4	3	2	2	2	5	5	4	4	4	4	4	4	3	4	4	3	3	3	3	3	4	3	4	3	3	6	6	5	5
2	1	1	0	7	7	7	7	6	6	6	7	7	7	7	7	5	4	5	5	4	5	4	5	4	4	4	5	6	5	5	6	6	7
2	1	2	0	6	6	5	5	5	5	5	5	5	5	5	5	2	4	2	5	4	2	3	4	3	4	3	4	3	4	4	3	6	6
1	1	2	0	4	6	5	6	6	5	5	6	6	5	5	5	2	4	4	5	4	2	4	4	3	4	4	4	3	4	3	7	6	6
2	1	1	0	4	6	6	6	5	6	5	5	5	5	5	5	4	3	4	4	3	3	3	5	4	5	3	4	4	5	3	7	7	7
2	1	2	0	4	4	4	4	4	4	4	4	4	4	4	4	4	3	4	3	3	3	3	3	4	3	4	3	4	3	5	1	2	2
1	1	1	0	4	4	5	6	6	5	4	6	4	5	6	4	4	3	4	5	4	3	4	4	2	5	3	4	4	4	4	5	7	7
2	1	1	0	7	7	6	5	7	7	7	6	7	7	6	7	3	3	2	4	3	2	3	5	2	6	3	4	3	4	3	7	4	5
2	1	2	0	6	6	5	6	6	6	6	4	6	6	6	6	5	4	4	5	4	3	5	4	4	5	4	5	5	4	2	6	7	7
2	1	1	0	6	6	6	6	6	6	6	6	6	6	6	6	5	4	5	2	4	4	4	5	2	5	5	5	5	5	3	2	8	8
1	1	2	0	4	4	7	4	4	5	5	5	4	5	7	5	5	5	6	6	5	5	5	5	6	6	5	6	6	6	2	10	10	10
2	1	2	0	6	6	6	6	6	6	6	6	6	6	6	6	2	4	2	5	4	2	2	5	2	5	2	5	2	5	2	2	8	8
1	1	1	0	7	7	7	7	7	7	7	7	7	7	7	7	6	5	6	6	5	5	5	6	6	6	4	6	6	6	0	10	10	10
2	1	2	0	4	4	4	4	4	4	4	4	4	4	4	4	3	3	3	3	3	3	3	4	3	3	3	3	3	4	4	5	6	5
2	1	1	0	6	6	6	6	6	6	6	6	6	6	6	6	2	4	2	5	4	3	4	5	4	5	4	5	5	5	3	8	7	7
2	1	1	0	4	4	4	4	4	5	5	5	5	5	4	5	5	4	5	5	4	4	5	5	5	5	5	5	2	6	1	10	10	10
2	1	1	0	2	5	6	6	1	6	5	4	6	4	5	4	2	4	2	5	4	2	4	2	3	4	3	4	3	4	4	3	6	5
2	1	2	0	5	5	5	6	5	5	5	6	5	5	6	5	3	4	5	5	4	3	5	4	4	5	3	5	5	5	2	7	8	7
2	1	2	0	6	5	4	5	3	4	5	3	5	3	5	4	4	4	4	5	3	3	4	4	4	5	4	5	4	4	5	5	5	5
2	1	1	0	6	3	6	5	5	5	4	5	3	5	6	4	5	5	6	5	4	5	4	5	4	4	3	5	3	4	5	3	7	6
1	1	2	0	2	3	1	6	6	5	5	2	6	3	5	5	3	3	2	2	3	2	4	1	4	5	4	4	3	3	2	9	7	5
2	1	1	0	6	6	4	4	4	5	5	3	7	6	4	7	4	5	5	4	5	5	5	6	6	6	5	3	5	5	0	3	10	8
1	1	2	0	7	7	7	7	7	7	7	7	7	7	7	7	4	5	6	6	5	5	5	6	6	6	4	6	6	6	0	10	10	10
1	1	2	0	7	7	7	7	7	7	7	7	7	7	7	7	1	5	1	6	5	1	1	6	1	6	6	6	6	6	0	10	10	10
2	1	2	0	1	1	1	2	6	6	5	1	4	1	1	4	3	3	2	1	1	2	3	2	1	4	2	3	5	2	10	3	1	3
2	1	1	0	7	7	7	7	7	6	6	6	6	6	6	6	5	4	5	6	5	4	5	4	4	4	5	5	5	5	0	5	8	9
2	1	2	0	5	6	5	6	5	5	6	5	6	6	5	6	4	4	5	6	5	4	5	6	5	6	5	6	5	6	1	9	8	8
1	1	1	0	7	7	7	7	6	6	6	7	6	7	7	7	4	4	4	5	5	5	4	5	5	6	4	5	5	5	2	7	7	8
1	1	1	0	6	6	6	6	6	6	6	6	6	6	6	6	6	5	6	6	5	5	5	6	6	6	5	5	4	5	1	4	8	9
1	1	2	0	4	4	7	7	7	4	5	7	7	7	7	7	6	5	4	6	5	5	5	4	3	6	3	6	3	4	1	5	7	7
2	1	1	0	5	5	5	5	5	5	5	5	5	5	5	5	2	2	5	2	2	2	4	2	5	2	5	2	5	2	2	7	3	3
2	1	2	0	4	3	4	5	5	3	3	5	4	4	4	3	3	4	4	4	4	4	2	3	3	5	3	4	3	4	2	3	6	6
1	1	2	0	6	6	6	6	6	6	6	6	6	6	6	6	5	4	4	6	4	5	4	5	5	6	5	5	5	5	9	9	7	8
1	1	1	0	6	4	5	5	3	6	6	6	7	6	5	6	1	3	4	3	4	4	5	6	1	6	2	5	4	5	0	5	6	8
2	1	1	0	5	5	5	5	5	5	5	5	5	5	5	5	2	4	3	4	4	2	2	5	2	5	2	5	2	5	2	2	8	8
2	1	2	0	7	7	7	7	7	7	7	7	7	7	7	7	5	4	5	4	4	5	5	6	5	5	5	6	6	6	0	8	8	1
2	1	1	0	4	4	6	6	5	5	5	7	6	5	7	6	4	4	4	4	4	5	4	5	3	3	3	4	3	3	2	3	5	7
1	1	1	0	6	5	7	7	5	6	6	3	7	7	2	7	5	4	5	5	4	4	4	5	5	6	4	6	4	6	0	9	10	10
2	1	2	0	7	4	4	4	7	7	7	4	7	7	7	7	6	5	6	6	5	5	5	6	6	6	6	6	6	6	0	10	10	10
2	1	1	0	6	5	5	5	7	6	6	4	7	6	6	5	5	3	4	4	5	3	4	6	5	6	5	6	5	6	0	7	7	10
1	1	1	0	4	3	3	3	3	4	4	3	4	4	3	4	4	3	4	6	4	3	3	4	4	5	5	5	4	5	4	8	6	5
2	1	1	0	6	4	6	6	6	4	4	3	3	7	7	3	4	4	5	5	4	4	4	4	3	5	4	4	4	4	4	5	5	6
1	1	1	0	4	4	4	4	4	4	4	4	4	4	4	4	6	5	4	4	4	4	4	6	5	5	5	5	5	5	0	6	10	10
1	1	2	0	1	4	7	6	5	7	5	5	7	6	7	4	5	5	4	3	3	3	3	4	2	4	2	5	3	4	6	5	5	7
2	1	2	0	4	3	7	7	6	6	6	3	5	6	6	4	5	4	4	5	5	5	5	6	4	6	5	6	6	6	2	7	7	9
2	1	1	0	4	4	4	4	4	4	4	4	4	4	4	4	5	3	4	4	2	3	3	5	3	4	4	4	4	4	4	4	5	5
1	1	2	0	7	7	7	7	7	6	7	7	6	6	7	7	1	5	1	6	5	1	1	6	1	6	1	6	1	6	0	0	10	10
1	1	1	0	5	6	6	6	6	6	6	6	5	5	6	6	5	4	6	6	2	4	5	6	4	6	5	6	5	5	3	5	8	8
2	1	2	0	5	5	6	5	5	5	5	5	5	5	5	5	5	4	2	5	4	3	3	5	3	6	3	4	3	4	4	4	7	6
1	1	2	0	7	7	7	7	7	7	7	7	7	7	7	7	5	4	5	5	4	4	5	5	3	6	4	5	5	5	0	3	8	9
2	1	2	0	5	6	6	6	6	6	6	5	6	6	6	5	5	5	5	6	5	5	5	6	6	6	5	6	6	6	3	2	9	8
2	1	2	0	4	4	4	4	5	5	5	4	5	5	4	4	5	4	4	4	4	3	4	4	4	6	3	4	4	5	2	6	7	5
1	1	1	0	6	7	7	6	6	6	6	6	7	7	6	6	1	1	1	1	1	1	1	1	3	1	2	2	2	2	0	0	2	2
1	1	1	0	5	3	4	3	3	4	4	4	6	4	5	6	3	3	3	3	2	2	2	4	3	4	3	4	3	3	4	3	4	5
2	1	1	0	6	3	3	4	5	4	4	1	7	6	7	5	3	1	6	1	1	3	2	1	3	4	3	3	3	4	5	4	5	4
2	1	2	0	3	5	6	4	2	3	3	3	4	5	4	4	3	4	3	5	2	3	5	4	2	6	2	4	3	4	4	5	6	4
1	1	1	0	7	7	7	7	7	7	7	7	7	7	7	7	6	5	6	6	5	5	5	6	6	6	6	6	6	6	0	10	10	10
1	1	2	0	4	5	7	7	7	7	4	4	7	7	4	7	3	3	3	4	3	3	3	4	3	6	4	4	4	2	3	5	6	7
1	2	2	0	5	5	5	5	5	5	5	5	5	5	5	5	5	4	5	5	4	4	4	5	2	5	5	6	5	5	2	9	8	8
2	2	2	0	4	2	3	5	4	4	3	3	3	3	4	4	4	3	4	3	3	3	3	4	3	4	4	3	4	4	5	5	7	7
2	2	1	0	4	4	4	4	4	4	4	4	4	4	4	4	4	4	4	5	4	4	3	5	3	6	3	4	3	4	4	4	6	6
2	2	2	0	4	4	6	5	6	6	6	5	6	5	5	5	4	4	4	5	4	3	4	5	4	6	2	5	2	5	1	2	8	8
2	2	1	0	4	4	5	5	5	6	5	6	5	5	5	5	3	3	4	4	4	3	4	5	4	5	4	5	4	5	2	7	7	7
2	2	1	0	7	7	7	7	7	7	7	7	7	7	7	7	3	3	3	4	3	3	2	4	3	5	4	4	3	4	3	3	5	6
1	2	1	0	4	4	5	4	5	3	5	3	5	3	4	4	2	2	5	4	2	2	3	2	4	2	2	3	3	4	5	7	7	7
2	2	2	0	5	5	5	5	5	5	5	6	5	5	5	5	4	3	3	4	2	2	2	4	3	4	3	4	5	4	5	5	5	5
2	2	1	0	6	6	6	6	6	6	6	6	6	6	6	6	5	4	5	5	4	5	5	6	5	6	5	6	5	6	0	10	10	9
2	2	1	0	7	6	6	6	6	6	6	6	6	6	6	6	4	4	5	5	3	3	3	4	5	5	3	5	4	5	2	2	8	8
1	2	2	0	7	6	7	6	6	7	7	7	6	6	7	6	6	5	5	6	5	4	5	6	4	5	5	5	5	6	0	9	9	9
2	2	2	0	4	5	5	5	5	5	5	5	5	5	5	5	3	5	4	5	4	3	5	5	4	6	4	5	6	4	10	8	6	6
2	2	2	0	6	6	6	6	6	6	6	6	6	6	6	6	5	3	4	4	3	3	4	4	5	5	4	5	2	4	2	3	8	7
2	2	2	0	4	4	4	4	4	5	5	5	5	5	5	5	4	2	4	4	4	3	3	4	4	4	4	4	4	4	2	5	5	5
2	2	2	0	6	6	5	6	6	6	5	6	6	5	6	6	5	4	5	6	4	4	5	6	5	6	4	6	5	6	2	5	7	7
1	2	1	0	5	5	5	5	6	6	6	5	6	5	5	6	4	4	3	5	4	2	2	4	2	5	3	5	3	4	3	4	6	6
1	2	2	0	6	5	6	6	6	6	6	6	6	6	6	6	5	5	5	5	4	4	5	5	2	5	4	5	2	5	2	7	7	8
2	2	2	0	5	5	7	5	6	6	5	5	5	5	6	5	5	5	4	5	3	4	2	5	4	6	5	5	5	5	2	4	7	7
2	2	2	0	6	6	6	6	6	5	5	7	5	4	6	5	5	3	4	3	3	3	3	4	5	5	5	4	3	4	0	3	8	8
1	2	2	0	6	4	6	6	5	5	5	5	4	5	5	5	4	3	5	5	3	3	3	5	5	5	4	4	5	5	1	2	8	7
2	2	2	0	6	5	5	6	6	6	5	6	5	6	6	5	5	4	5	6	5	4	5	5	5	6	4	5	5	5	2	8	9	9
1	2	1	0	6	6	6	6	6	6	6	6	6	6	6	6	2	4	3	4	4	3	3	4	4	4	3	4	3	4	4	3	6	6
2	2	2	0	5	5	5	5	5	5	5	5	5	5	5	5	4	3	4	4	3	3	4	4	3	4	3	4	4	3	3	3	7	7
2	2	2	0	6	6	6	6	6	6	6	6	6	6	6	6	5	4	3	5	4	4	4	6	4	6	1	6	4	6	2	10	10	10
2	2	2	0	5	4	3	2	3	5	4	2	6	5	2	6	4	4	4	4	3	3	3	4	3	4	3	4	3	4	5	4	6	5
2	2	2	0	6	5	6	6	6	5	5	6	5	6	6	5	5	5	5	6	5	4	5	5	5	6	5	5	5	5	1	9	9	9
2	2	1	0	2	3	4	4	4	4	4	4	3	4	3	3	3	3	4	4	3	2	3	4	3	5	3	4	4	4	4	5	4	5
2	2	2	0	4	4	4	4	4	4	5	5	5	3	5	5	3	3	3	3	3	3	2	3	3	3	3	3	4	4	4	6	5	5
2	2	2	0	6	6	6	5	4	4	6	7	6	6	6	6	5	3	4	4	2	4	3	4	4	3	3	3	4	4	4	4	6	7
2	2	2	0	4	4	4	4	4	4	4	4	4	4	4	4	4	3	4	3	3	3	3	4	4	3	4	3	4	3	6	5	4	5
2	2	1	0	7	4	5	5	3	7	5	5	7	6	4	4	3	3	3	5	4	4	3	4	2	6	2	5	2	5	0	5	9	5
1	2	1	0	4	4	4	5	5	4	4	4	4	4	4	4	3	4	3	4	3	3	3	3	3	3	3	3	3	3	6	4	4	5
2	2	2	0	5	6	7	7	6	6	6	6	6	6	5	6	4	3	5	5	4	3	4	5	3	5	4	5	4	4	2	6	8	9
2	2	1	0	7	7	7	7	7	7	7	7	7	7	7	7	1	5	1	6	5	1	3	4	3	4	5	4	5	4	3	4	8	8
2	2	1	0	4	4	4	4	4	4	4	4	4	4	4	4	3	3	4	4	3	3	3	4	3	3	3	3	3	3	4	4	6	6
2	2	2	0	4	4	4	4	4	4	4	4	4	4	4	4	4	4	4	5	2	4	4	2	2	5	2	5	2	5	2	2	8	8
2	2	1	0	4	6	6	6	6	6	6	6	6	6	6	6	5	4	5	5	4	4	4	5	5	5	2	5	2	5	2	2	7	8
2	2	2	0	5	3	5	5	4	3	2	5	4	4	5	2	3	3	4	4	4	3	4	4	3	6	2	5	3	4	3	4	6	6
2	2	2	0	6	6	6	6	6	6	6	6	6	6	6	6	4	4	2	5	4	3	3	5	4	5	4	5	4	5	2	7	7	7
2	2	1	0	4	4	5	5	5	5	5	3	5	5	4	4	4	4	4	6	3	3	5	5	5	6	3	5	4	4	1	5	7	6
2	2	2	0	5	6	5	6	6	6	6	5	6	5	5	5	5	3	4	5	4	4	4	5	3	5	4	5	4	4	4	4	5	5
2	2	2	0	4	5	5	5	4	4	4	5	5	4	5	5	4	3	4	5	4	4	4	5	2	5	3	6	4	6	0	2	7	8
2	2	2	0	5	4	5	5	6	6	6	5	6	6	6	6	4	4	4	4	3	3	3	4	4	6	4	5	4	5	3	7	7	7
2	2	2	0	6	6	7	7	7	7	7	7	7	7	7	7	1	5	5	5	4	4	4	5	5	5	5	5	5	5	1	1	9	8
2	2	2	0	4	4	5	5	3	5	5	3	5	4	5	5	4	4	4	5	4	3	4	5	3	4	4	5	4	5	2	4	6	7
2	2	2	0	4	5	5	5	5	5	5	5	5	5	5	5	3	3	3	4	4	2	2	4	3	4	3	4	3	4	4	4	6	6
2	2	2	0	6	6	6	6	6	6	6	6	6	6	6	6	3	4	4	5	4	4	4	5	5	6	5	5	5	5	2	5	5	5
2	2	2	0	4	4	4	4	4	4	4	4	4	4	4	4	4	4	4	5	4	2	4	5	4	5	4	5	4	5	4	5	6	5
1	2	2	0	6	6	6	7	6	6	6	7	7	7	7	7	4	4	5	5	3	2	3	3	3	3	3	4	4	4	3	3	7	7
2	2	2	0	6	5	5	5	5	5	5	5	5	6	6	5	5	4	5	5	4	4	5	5	4	2	4	5	4	5	4	9	7	7
1	2	1	0	6	5	6	6	6	6	6	6	6	6	6	6	4	4	4	5	4	3	4	4	3	4	3	4	3	4	4	3	6	6
2	2	1	0	7	7	7	7	6	6	6	7	6	6	7	7	5	5	5	6	5	5	4	6	5	6	5	6	5	5	1	8	9	9
2	2	1	0	7	7	7	7	7	7	7	7	7	7	7	7	1	5	1	6	5	1	4	6	5	6	5	5	5	5	1	7	9	9
2	2	2	0	5	5	5	5	4	6	6	4	7	6	4	5	4	3	2	5	3	2	3	4	3	4	2	4	3	5	3	4	7	5
2	2	1	0	7	6	7	7	7	7	7	6	6	6	5	5	4	4	5	4	2	3	5	4	3	4	2	4	4	4	4	3	6	5
2	2	1	0	5	6	7	7	6	6	6	6	6	6	6	5	5	4	5	4	4	4	4	4	5	5	5	3	5	4	1	3	6	10
2	2	1	0	4	5	7	7	5	7	7	5	7	5	5	7	4	4	5	5	4	4	4	5	3	6	4	5	5	5	1	9	8	8
1	2	2	0	5	5	5	5	5	5	5	5	5	5	5	5	2	4	2	1	4	5	5	5	5	5	5	4	6	1	0	10	8	10
2	2	1	0	4	4	3	3	2	4	4	3	5	5	3	5	3	3	5	4	2	3	4	4	3	3	4	3	4	3	3	4	2	4
1	2	2	0	4	4	4	5	6	6	6	4	6	5	4	4	3	3	4	4	3	3	3	4	3	4	3	4	3	4	5	5	5	6
1	2	2	0	4	4	4	4	4	4	4	4	4	4	4	4	3	3	4	3	3	3	3	3	4	3	4	3	4	3	6	6	4	4
2	2	1	0	6	4	6	6	5	5	5	5	5	5	6	5	3	3	4	3	3	3	4	4	4	4	3	3	2	5	5	4	4	6
2	2	1	0	7	5	5	5	4	4	2	3	4	1	3	4	5	4	5	4	5	5	4	6	3	6	2	5	5	5	6	10	1	3
2	2	1	0	6	4	6	6	6	6	6	6	6	6	6	6	4	5	4	6	5	5	5	6	4	6	6	4	3	4	0	5	5	10
1	2	2	0	3	2	5	5	3	4	4	5	5	4	4	6	2	2	1	1	1	5	2	3	4	3	2	5	2	5	3	3	7	6
1	2	2	0	1	1	1	1	1	1	1	1	1	1	1	1	6	1	6	1	1	5	5	1	6	1	6	1	6	1	10	10	0	0
2	2	2	0	4	3	3	3	3	3	3	3	3	3	3	3	3	3	3	4	3	2	3	4	3	4	2	2	2	3	5	5	2	2
2	2	1	0	4	4	5	5	5	5	5	5	5	5	5	5	3	3	4	4	3	3	3	4	4	4	4	4	4	4	5	4	5	6
2	2	2	0	6	5	6	7	5	5	4	4	6	5	5	5	4	4	4	5	4	3	3	4	3	4	3	4	3	4	1	5	5	5
1	2	1	0	4	6	6	6	6	6	6	6	6	6	6	6	5	3	2	4	3	5	5	5	5	6	4	5	5	4	2	3	6	8
1	2	2	0	4	4	4	4	4	4	5	4	4	4	4	4	5	5	5	5	5	4	5	6	5	6	4	6	5	6	2	8	8	8
2	2	2	0	6	6	6	7	7	6	6	5	6	6	6	6	5	5	6	6	4	4	5	5	5	6	6	6	6	5	1	8	8	8
1	2	1	0	6	6	6	6	6	6	6	5	6	6	6	6	6	4	5	6	5	5	5	6	6	6	5	5	5	5	0	6	8	8
2	2	1	0	6	5	5	5	5	6	6	4	6	6	6	6	3	4	5	2	3	4	5	5	4	2	4	4	5	3	3	7	7	8
1	2	1	0	5	6	6	6	5	5	5	5	5	4	6	5	4	4	4	5	4	4	5	5	4	6	4	6	5	4	1	7	8	8
2	2	2	0	5	6	4	4	6	6	6	4	5	5	6	6	4	5	4	6	4	3	5	6	3	5	4	6	6	4	5	9	4	7
2	2	1	0	5	5	6	6	5	5	5	5	5	5	6	5	4	4	5	4	4	4	5	5	5	6	4	5	5	4	0	5	8	7
2	2	1	0	6	6	6	6	6	6	6	5	6	5	6	6	4	4	5	5	4	4	3	5	4	4	4	4	3	4	2	8	7	7
1	2	2	0	3	3	2	3	2	4	4	4	4	4	4	4	4	3	4	4	3	3	3	4	3	4	3	4	3	4	4	5	5	5
1	2	2	0	7	5	7	7	4	6	6	5	6	4	6	7	4	3	4	4	3	3	3	3	3	3	3	3	3	4	3	4	7	9
1	2	2	0	6	6	6	6	6	6	6	6	6	6	7	6	3	4	2	4	3	2	3	5	3	5	4	4	3	5	4	4	7	6
2	2	1	0	7	5	7	7	7	6	6	6	7	7	7	7	6	5	6	6	5	5	5	6	6	6	5	6	6	6	1	9	10	10
1	2	2	0	7	7	4	7	4	6	4	4	6	4	5	5	3	3	4	4	3	2	4	4	3	4	3	3	4	3	3	8	4	4
1	2	2	0	1	1	5	5	1	1	1	1	1	1	6	1	1	2	3	4	4	4	4	3	1	4	3	3	2	5	5	2	7	6
2	2	2	0	6	5	5	6	6	5	4	5	5	6	7	5	5	3	4	3	3	4	4	5	3	6	2	5	4	5	2	5	5	7
2	2	2	0	4	4	5	4	4	5	5	5	5	4	4	4	3	3	4	4	3	3	3	4	3	4	3	4	3	4	5	5	5	5
1	2	2	0	2	3	5	5	1	4	3	4	4	4	4	3	4	4	4	4	3	3	5	5	2	4	2	3	3	3	5	7	4	3
2	2	2	0	7	7	7	7	7	6	6	6	6	6	6	6	5	5	5	4	4	4	5	6	5	5	5	6	5	5	2	2	7	8
1	2	2	0	4	5	6	7	6	6	6	6	6	6	6	6	5	4	5	5	5	5	5	6	5	6	5	6	6	5	1	3	9	9
1	2	1	0	7	7	7	7	7	7	7	7	7	7	7	7	3	3	4	3	3	5	2	1	3	3	4	4	3	3	0	5	8	7
2	2	2	0	6	6	6	6	6	6	6	6	6	6	6	6	5	4	5	5	5	5	5	6	6	6	5	6	6	6	1	9	9	9
2	2	1	0	5	6	6	6	4	5	5	5	6	5	4	4	1	3	3	2	3	4	3	3	2	4	3	4	3	3	1	3	7	5
1	2	2	0	5	4	5	5	3	6	5	5	3	6	5	5	2	3	3	5	3	3	2	5	3	5	3	4	3	4	4	4	4	4
1	2	2	0	3	4	6	6	4	5	5	6	5	5	6	5	3	3	4	3	2	3	2	4	3	4	3	4	3	5	2	3	7	8
2	2	2	0	6	7	7	5	6	6	6	5	5	7	7	7	3	4	4	5	4	4	4	4	5	5	5	5	4	6	0	3	9	9
1	2	2	0	5	5	5	4	5	5	5	4	6	6	6	5	3	5	3	4	3	3	3	4	3	4	3	4	4	4	3	3	7	7
2	2	2	0	4	5	6	7	6	5	5	7	7	7	7	6	5	4	4	6	5	3	4	2	3	4	2	4	2	5	3	3	7	8
2	2	2	0	7	7	7	7	7	7	7	7	7	7	7	7	5	4	5	6	4	4	5	5	5	5	3	5	3	5	1	8	9	9
2	2	1	0	4	4	4	4	4	4	4	4	5	5	6	5	4	3	4	4	3	2	4	5	2	5	2	5	2	5	3	5	5	5
2	2	1	0	5	5	7	6	4	6	6	6	5	5	6	5	5	4	4	5	3	4	3	4	5	4	3	4	3	4	0	6	5	6
2	2	2	0	7	7	7	7	7	7	7	7	7	7	7	7	3	4	4	5	4	4	4	4	5	6	5	4	5	5	0	1	9	7
1	2	1	0	3	3	4	4	4	4	4	4	4	4	6	4	4	3	4	3	3	3	3	4	3	4	3	4	3	4	4	4	6	6
1	2	2	0	5	4	6	6	5	5	5	6	5	4	4	5	3	3	4	5	3	3	3	4	4	4	2	5	4	4	3	6	7	7
1	2	2	0	6	6	6	7	6	6	6	7	7	5	6	6	5	4	5	5	4	5	4	5	5	6	3	5	5	5	2	7	8	8
2	2	1	0	5	5	5	5	5	5	5	4	5	5	4	5	4	3	4	3	3	3	3	4	3	4	3	4	3	4	2	5	5	5
2	2	2	0	4	4	4	4	4	4	4	4	4	4	4	4	3	3	3	4	3	3	3	4	3	4	3	4	3	4	5	5	5	5
2	2	2	0	5	5	6	7	5	6	5	6	6	6	7	6	4	5	5	4	4	4	5	4	3	5	3	5	5	5	2	6	6	6
1	2	2	0	6	6	6	6	6	6	6	6	6	6	6	6	2	4	4	2	3	3	3	4	3	4	3	4	3	4	4	3	6	5
2	2	2	0	6	5	5	7	4	6	6	6	7	6	6	7	5	4	5	5	5	4	5	6	5	4	5	5	5	4	5	8	8	5
2	2	2	0	4	3	7	6	3	2	2	3	3	3	7	2	3	3	5	2	2	1	3	3	2	5	1	2	2	3	2	2	3	5
1	2	2	0	6	4	6	6	5	6	6	6	6	6	6	7	5	5	5	6	4	5	5	5	5	5	5	5	5	4	2	3	8	7
2	2	1	0	4	4	4	4	4	4	4	4	4	4	4	4	3	5	3	4	3	3	3	4	4	4	4	4	4	4	5	5	5	5
2	2	1	0	6	6	4	6	6	6	5	5	6	6	6	6	3	3	3	4	3	3	4	3	3	5	2	3	2	3	5	4	4	4
2	2	2	0	7	7	7	7	7	7	7	7	7	7	6	7	6	4	5	6	5	5	5	6	6	6	5	6	5	5	4	6	9	9
1	2	1	0	5	5	6	7	5	6	6	6	6	6	6	6	4	4	3	4	3	3	3	5	5	5	3	5	2	5	4	6	7	6
2	2	1	0	6	5	5	5	5	5	5	5	5	5	5	5	4	3	4	3	3	3	3	4	4	5	3	5	5	4	2	7	8	8
1	2	1	0	2	1	1	1	1	1	1	1	2	1	7	4	1	1	1	1	1	1	1	1	1	6	1	6	1	6	0	0	0	0
2	2	2	0	6	5	5	5	5	5	5	6	5	5	6	5	4	4	3	3	3	5	3	4	3	5	3	4	5	6	5	8	8	7
2	2	1	0	5	5	6	6	6	5	5	5	5	6	6	6	4	3	4	5	4	4	5	5	5	5	4	4	4	5	1	7	8	8
1	2	2	0	7	7	7	7	7	7	7	7	7	4	4	7	3	3	3	4	4	3	3	5	2	3	3	5	3	3	2	5	7	7
1	2	2	0	5	7	6	6	6	5	6	7	7	6	5	6	5	3	5	4	4	4	5	5	4	5	4	6	6	4	1	2	8	9
2	2	2	0	4	6	7	7	5	6	6	5	5	4	6	6	3	3	5	4	4	3	3	4	3	4	3	4	3	4	0	5	7	7
2	2	2	0	5	5	6	6	6	5	5	6	6	6	6	6	4	3	4	5	4	3	4	5	5	5	3	5	5	5	4	7	8	8
2	2	1	0	6	6	7	6	6	6	6	6	6	6	6	6	5	4	5	6	4	3	5	5	4	6	4	5	5	5	2	5	8	8
1	2	1	0	6	6	7	7	7	7	7	7	7	7	7	7	6	5	5	6	5	5	4	6	5	5	5	6	5	5	1	9	9	10
2	2	2	0	5	4	4	4	4	5	4	4	4	4	4	5	3	3	4	4	1	2	2	4	3	4	3	3	3	4	4	6	4	4
2	2	2	0	4	7	4	4	6	7	6	4	7	7	4	7	3	1	3	6	4	4	3	6	3	6	5	5	5	5	3	8	7	9
2	2	1	0	4	5	6	6	4	5	5	6	5	5	5	4	4	3	4	3	3	3	3	3	4	3	4	3	4	3	1	3	3	3
2	2	2	0	4	5	6	6	5	5	5	6	6	5	6	6	5	5	6	6	5	5	5	6	5	6	5	6	6	6	2	7	7	8
2	2	2	0	5	5	6	6	5	6	5	6	5	5	5	6	3	3	3	5	4	3	5	4	4	5	3	5	4	5	5	5	6	6
1	2	1	0	5	6	6	6	5	6	6	4	5	5	6	6	4	5	5	6	5	4	5	6	6	6	5	6	5	6	0	8	10	10
2	2	1	0	4	5	6	6	5	6	6	6	6	6	6	6	5	3	5	5	4	4	3	5	4	5	5	4	5	4	3	3	8	7
2	2	2	0	7	7	6	6	6	6	6	6	6	6	6	6	5	3	5	4	3	4	5	6	5	5	2	6	5	4	2	2	8	7
2	2	1	0	3	5	2	1	1	4	5	6	4	5	4	6	2	4	3	3	4	3	2	3	2	1	5	4	5	5	2	0	8	5
1	2	2	0	5	5	6	6	6	6	6	6	6	6	6	6	4	4	5	4	4	3	4	5	4	5	3	5	5	5	3	4	7	8
1	2	2	0	7	7	7	7	7	7	7	7	7	7	7	7	1	5	1	6	5	1	1	6	1	6	1	6	1	6	0	0	10	10
2	2	2	0	1	1	5	4	4	4	4	4	4	4	4	4	3	3	4	3	3	3	3	4	4	3	3	3	3	3	5	5	5	5
1	2	2	0	3	3	3	3	3	4	4	4	4	4	5	6	3	4	3	4	2	2	3	4	3	5	2	4	3	3	4	4	5	5
2	2	2	0	5	5	4	6	5	5	5	5	6	5	5	5	3	3	4	4	3	3	3	4	3	4	3	4	3	4	4	4	5	5
1	2	1	0	4	4	4	4	4	4	4	4	4	4	4	4	3	3	3	4	3	3	3	3	3	3	3	3	3	3	5	5	5	5
1	2	1	0	6	4	7	7	6	6	5	5	4	5	6	6	3	4	4	3	4	2	5	4	3	4	3	3	4	5	5	4	5	5
1	2	2	0	4	4	4	4	4	4	4	4	4	4	4	4	4	3	4	3	3	3	3	3	4	3	4	3	4	3	6	6	4	4
1	2	1	0	4	4	4	3	3	3	3	2	4	4	3	3	3	3	3	4	3	3	3	3	3	3	3	3	3	3	5	5	6	5
1	2	1	0	7	7	7	7	7	7	7	7	7	7	7	7	5	5	4	6	5	4	3	5	4	5	3	5	5	4	6	9	8	9
1	2	2	0	4	6	4	4	3	5	5	2	4	4	4	4	4	3	4	3	3	3	3	3	4	3	4	3	3	3	5	5	5	5
2	2	1	0	7	7	7	7	7	7	7	7	7	7	7	7	6	5	5	6	5	5	5	6	5	5	6	6	6	6	0	5	9	10
1	2	2	0	6	5	5	6	6	6	5	4	5	5	6	4	3	3	4	3	3	2	3	4	3	5	4	4	4	4	2	4	8	7
1	2	1	0	7	7	7	7	7	7	7	4	7	7	7	7	6	5	6	6	4	5	5	6	1	6	4	6	6	6	3	5	9	9
2	2	1	0	3	2	4	4	2	3	3	3	3	3	6	2	3	2	5	2	3	3	2	3	3	5	3	4	3	4	7	4	5	5
1	2	2	0	5	5	5	4	5	5	6	3	5	5	5	5	3	3	4	4	4	2	3	4	3	4	3	4	3	4	3	4	5	6
1	2	2	0	4	4	6	6	4	4	4	6	5	5	6	4	3	4	3	5	4	2	2	4	3	4	3	4	3	5	3	3	7	6
1	2	1	0	7	7	7	7	7	7	7	7	7	7	7	7	1	5	1	6	5	5	5	6	6	6	5	6	5	4	0	7	8	9
1	2	1	0	5	5	7	5	4	6	6	5	6	4	6	5	5	4	4	6	2	5	3	4	6	6	6	5	5	5	2	5	8	8
1	2	1	0	4	5	6	7	5	6	6	6	6	6	6	6	5	5	6	6	5	4	5	6	5	6	5	6	6	5	1	3	10	10
1	2	2	0	5	6	1	6	6	5	5	5	5	5	5	5	4	5	5	4	3	3	3	4	3	4	3	4	3	4	3	3	7	7
1	2	2	0	6	6	6	7	6	7	6	6	6	6	7	6	5	4	5	5	4	3	4	5	4	6	4	5	4	4	0	0	10	10
2	2	1	0	7	7	6	7	7	7	7	7	7	7	7	7	1	5	1	6	5	1	1	6	1	6	1	6	1	6	0	0	10	10
1	2	1	0	5	5	7	7	4	5	5	5	5	5	6	5	2	4	3	5	3	4	3	4	3	5	2	4	2	5	3	3	7	7
2	2	1	0	3	3	3	3	3	3	3	3	3	3	3	3	4	3	4	3	4	3	3	4	3	4	3	4	3	3	5	4	5	5
1	2	2	0	4	4	4	4	4	4	4	4	4	4	4	4	4	3	4	6	3	3	3	4	3	4	3	4	3	4	4	4	6	7
2	2	2	0	4	4	6	6	5	5	5	5	5	6	6	5	5	4	5	5	5	4	5	5	5	6	5	5	5	6	2	5	7	8
2	3	2	0	4	4	4	6	4	5	3	4	5	3	4	4	3	3	5	5	3	2	4	3	4	4	3	4	4	4	3	5	6	6
1	3	2	0	7	7	7	7	7	7	7	7	7	7	7	7	1	5	1	6	5	1	1	6	1	6	1	6	1	6	0	0	10	10
1	3	1	0	6	5	7	7	7	7	7	7	7	7	7	5	3	3	4	3	3	4	4	2	3	4	3	4	3	4	4	5	6	7
1	3	2	0	7	7	7	7	7	6	5	7	6	6	7	7	1	5	1	6	4	1	2	6	2	6	2	6	1	5	0	0	10	9
2	3	1	0	4	5	7	7	6	7	7	7	5	5	7	5	3	5	5	5	4	4	2	2	5	4	4	5	3	3	1	8	8	8
2	3	1	0	6	6	6	6	6	6	6	6	6	6	6	6	5	4	5	5	4	4	4	5	5	5	5	5	5	5	2	7	9	9
2	3	2	0	4	7	5	7	4	4	4	7	7	4	7	6	6	5	6	6	4	5	5	6	5	5	5	6	6	6	0	9	8	10
2	3	2	0	6	6	5	6	6	5	5	6	6	6	6	6	4	3	5	5	4	3	4	5	5	6	5	5	5	5	2	5	7	8
2	3	2	0	4	4	4	7	6	6	6	5	5	4	1	5	6	4	4	5	4	4	4	5	5	6	5	5	5	5	1	8	8	8
2	3	1	0	7	6	6	6	6	4	4	6	4	6	6	4	5	4	5	4	4	4	4	5	2	5	4	5	5	5	1	6	8	7
1	3	1	0	4	3	5	6	3	4	4	5	4	3	5	5	2	3	3	4	4	2	4	4	3	2	3	4	3	2	0	3	3	4
2	3	2	0	6	6	7	7	6	6	6	6	6	6	7	6	4	5	4	4	2	4	4	4	4	5	4	5	5	4	1	3	7	8
1	3	1	0	4	4	7	7	4	4	4	5	5	5	5	5	4	3	4	3	3	3	3	4	3	4	3	5	6	4	2	8	7	8
2	3	2	0	7	6	7	7	7	7	7	6	6	6	7	6	5	4	5	4	5	5	5	6	5	6	5	6	5	5	0	5	8	9
2	3	2	0	7	6	6	6	6	6	6	4	6	6	6	6	4	4	4	4	3	3	4	4	5	4	5	5	5	5	1	7	7	7
1	3	1	0	6	6	7	7	6	5	5	7	5	7	7	5	4	5	5	4	3	4	5	5	4	5	4	5	4	5	4	6	6	8
2	3	1	0	5	6	4	6	5	5	5	6	5	5	5	5	3	4	5	6	3	2	3	4	2	5	4	4	5	4	3	3	7	7
2	3	1	0	6	4	6	6	6	6	6	6	5	5	6	6	4	3	5	5	4	4	4	5	5	6	5	5	5	5	3	6	8	8
2	3	1	0	6	6	6	4	6	6	5	4	5	6	4	6	3	3	3	4	2	2	2	3	3	5	3	3	4	3	3	3	5	3
1	3	1	0	4	4	5	5	5	4	4	4	5	4	5	4	4	4	4	4	4	3	5	5	5	5	4	4	5	5	2	8	8	6
1	3	2	0	4	4	6	5	6	4	4	5	5	4	5	5	5	4	5	4	4	4	5	6	6	6	5	5	5	5	3	4	7	7
1	3	1	0	4	7	7	5	5	5	6	5	6	6	5	6	3	4	3	4	4	3	5	6	3	6	2	5	4	5	2	8	8	8
2	3	1	0	6	6	6	7	5	5	4	7	6	5	6	5	5	3	3	4	4	4	3	4	5	6	5	5	5	3	2	5	8	7
1	3	2	0	6	3	7	7	5	6	6	5	5	5	4	6	4	4	5	5	3	2	2	4	4	5	3	5	3	3	1	3	5	7
2	3	1	0	5	3	6	6	6	7	7	6	7	6	7	7	6	4	5	5	4	5	4	5	5	5	5	6	5	5	1	9	9	10
1	3	1	0	4	3	5	5	4	3	3	3	3	3	6	3	3	3	3	5	3	3	2	4	4	4	3	4	3	3	5	5	5	5
2	3	1	0	4	3	6	6	3	4	3	5	6	4	6	5	3	3	3	4	2	2	2	4	4	2	3	3	3	3	2	2	6	5
2	3	2	0	6	5	5	6	6	6	5	4	4	6	6	5	3	3	4	4	4	4	3	3	4	4	3	4	4	5	3	3	6	7
1	3	1	0	6	6	5	6	5	5	6	6	6	6	6	6	2	4	4	5	4	2	4	5	5	4	3	5	5	5	2	4	8	8
1	3	1	0	5	5	7	7	7	7	6	5	7	7	6	7	5	5	6	5	2	4	4	5	5	4	4	4	5	4	4	5	8	8
2	3	1	0	6	5	5	6	5	5	5	6	6	6	6	5	5	4	5	4	5	4	5	6	6	6	4	4	4	5	5	5	7	7
2	3	2	0	7	7	7	7	6	6	6	6	6	7	6	6	4	4	5	4	4	4	4	6	5	5	5	5	5	5	2	8	8	8
1	3	2	0	4	5	6	7	4	6	6	6	6	5	4	5	4	3	4	4	3	3	4	4	4	5	4	4	5	4	3	4	7	3
2	3	1	0	7	7	7	7	7	6	6	6	6	6	6	6	5	4	4	4	2	3	3	4	4	5	4	4	4	3	3	3	7	7
1	3	2	0	4	6	6	6	6	6	6	4	4	4	5	4	4	3	4	4	3	3	3	4	4	4	3	4	3	4	4	3	6	6
1	3	1	0	4	5	5	5	4	5	5	4	5	5	5	5	4	5	4	5	5	3	5	6	1	6	5	5	5	4	3	7	8	8
2	3	2	0	7	6	7	7	7	7	7	6	6	7	7	7	4	5	4	5	3	5	5	5	5	5	4	5	5	5	0	8	5	8
1	3	2	0	4	5	5	5	5	5	5	5	5	5	5	5	4	3	4	3	2	4	3	3	4	3	4	3	5	3	7	6	4	3
2	3	1	0	4	5	6	7	4	4	2	6	5	4	4	5	5	4	5	5	5	4	3	4	3	6	3	5	3	4	4	5	6	4
1	3	2	0	4	4	6	4	6	6	6	4	6	5	5	5	4	4	4	4	3	3	4	5	3	5	3	5	5	5	2	4	8	7
1	3	1	0	6	6	6	6	6	6	6	6	6	6	6	6	2	4	2	5	4	2	2	5	2	5	2	5	2	5	1	2	9	7
1	3	1	0	3	4	4	4	3	3	4	5	5	3	4	4	3	2	4	4	3	2	3	4	2	3	3	4	4	2	3	7	5	5
1	3	2	0	5	5	7	7	6	6	6	6	6	6	6	6	2	3	2	4	4	3	2	4	3	5	3	4	3	5	3	2	7	6
1	3	2	0	5	5	7	7	5	6	6	4	5	6	6	5	5	4	5	5	4	4	4	4	4	4	5	5	5	4	2	3	9	9
2	3	2	0	7	7	7	7	7	7	7	7	7	7	7	7	5	3	3	4	4	5	4	4	3	4	3	4	5	4	3	9	9	10
2	3	1	0	3	4	5	4	5	5	5	5	5	6	5	5	2	3	2	2	2	2	4	1	2	3	2	3	3	2	3	2	3	3
1	3	1	0	7	7	6	5	6	5	5	6	6	6	5	6	5	3	3	4	4	4	4	5	2	5	3	4	3	4	5	3	4	5
1	3	2	0	4	4	4	4	4	5	5	4	4	4	4	4	3	3	5	4	3	2	2	3	4	4	3	3	5	4	2	3	5	3
1	3	1	0	4	5	1	1	2	3	2	3	4	4	2	4	1	2	4	3	2	1	1	3	3	3	4	3	2	4	7	3	5	6
2	3	2	0	6	6	6	6	6	6	6	6	6	7	7	7	4	3	4	3	5	5	5	1	5	6	5	5	5	5	0	2	7	9
2	3	1	0	7	7	7	7	7	7	7	7	7	7	7	7	5	4	5	5	5	4	4	5	2	5	5	5	5	5	1	5	10	5
2	3	2	0	5	5	3	4	4	5	5	4	5	4	7	6	4	5	4	5	3	3	4	4	4	4	4	4	3	4	5	5	5	5
2	3	2	0	5	5	7	7	4	6	5	6	5	4	6	5	3	4	4	4	3	3	3	4	5	6	3	3	3	5	2	7	9	8
1	3	2	0	7	6	5	4	5	5	4	5	5	6	5	7	1	4	2	5	5	1	2	5	1	5	1	6	2	5	2	2	10	9
2	3	2	0	5	3	4	4	4	5	5	4	4	4	3	6	5	1	3	3	2	3	2	2	1	2	2	4	3	2	5	8	3	6
2	3	1	0	4	5	6	6	6	7	6	5	6	5	6	5	3	3	4	4	3	3	3	4	1	6	3	5	3	5	4	2	5	5
1	3	2	0	5	5	5	5	5	5	5	5	5	5	5	5	3	4	2	5	4	2	2	5	2	5	2	5	2	5	2	3	7	7
2	3	2	0	7	7	6	7	7	7	7	6	7	7	7	7	3	4	5	5	4	5	5	6	5	6	4	6	6	6	3	4	8	8
2	3	2	0	5	5	5	4	4	4	4	5	5	5	7	5	3	4	5	5	4	3	5	5	4	5	4	5	5	4	0	8	7	8
1	3	2	0	7	7	7	6	7	7	7	5	7	7	7	7	4	4	5	4	2	3	4	4	4	4	4	5	5	4	2	3	7	7
2	3	1	0	6	6	7	7	5	6	6	6	6	6	6	6	6	4	6	6	4	5	5	2	6	6	6	6	6	6	1	5	10	10
2	3	1	0	4	6	6	5	6	5	5	5	5	6	6	5	3	2	3	3	3	4	3	3	3	3	4	3	3	3	3	2	7	8
2	3	2	0	4	6	6	6	6	7	7	7	7	7	5	6	1	4	3	5	4	4	3	4	3	4	3	4	3	5	3	3	7	7
1	3	1	0	7	7	7	7	7	7	7	7	7	7	6	7	6	5	5	5	5	5	4	5	6	5	6	5	6	1	3	3	9	9
2	3	2	0	5	5	7	6	6	6	5	4	5	5	5	5	5	4	5	4	5	5	3	4	3	5	4	4	5	5	1	1	9	9
1	3	1	0	6	6	6	5	6	6	6	4	6	7	6	6	3	5	5	5	3	2	5	5	3	5	4	4	3	4	3	7	4	6
2	3	1	0	6	6	6	6	6	6	6	6	6	6	6	6	5	3	5	2	2	4	4	5	5	5	5	5	5	5	2	4	7	4
2	3	2	0	7	7	7	7	7	7	7	4	7	6	4	7	5	4	5	6	5	5	5	6	6	6	3	6	5	6	2	9	9	9
2	3	1	0	4	3	4	5	2	5	3	4	5	5	2	5	3	3	3	4	3	4	3	4	3	4	3	4	3	4	6	2	6	10
1	3	2	0	6	6	5	6	5	6	5	5	6	5	6	6	4	4	5	6	4	3	5	3	4	3	2	4	4	4	2	4	7	7
2	3	2	0	5	7	4	5	7	5	4	5	5	7	6	5	5	5	4	6	4	5	5	5	5	6	5	5	5	5	0	5	9	8
1	3	2	0	4	6	5	5	5	5	5	5	6	5	7	5	5	5	5	6	5	5	5	6	6	6	5	6	6	6	0	10	10	10
1	3	1	0	4	5	4	4	5	4	5	3	4	4	3	5	4	3	4	3	3	4	2	3	3	3	4	4	5	4	7	3	3	6
1	3	2	0	4	5	5	4	3	5	5	4	5	5	5	5	2	3	2	4	3	2	5	4	2	6	1	1	2	4	10	7	3	2
1	3	1	0	6	6	6	6	6	6	6	6	6	6	6	6	2	4	2	5	4	3	2	5	2	5	2	5	2	5	2	2	8	8
1	3	2	0	4	6	6	7	6	7	7	7	7	7	7	7	5	3	2	5	4	5	5	5	5	5	5	5	5	2	1	0	9	9
1	3	1	0	4	4	4	4	4	5	6	3	5	4	4	5	2	3	6	4	3	3	5	5	4	5	3	5	4	4	3	5	7	7
1	3	1	0	7	7	5	5	7	7	7	5	7	6	5	7	1	3	3	4	3	2	3	3	2	4	3	3	3	3	4	6	7	7
1	3	2	0	6	5	7	7	6	6	5	7	6	6	6	6	2	4	2	5	4	5	4	5	5	6	5	5	5	6	1	1	9	5
1	3	2	0	7	7	7	7	7	7	7	7	7	7	7	7	3	1	6	1	3	3	5	4	3	6	3	4	6	3	0	5	5	5
1	3	1	0	7	7	6	7	5	5	6	5	5	5	5	4	2	3	3	4	2	2	3	4	4	5	2	5	2	5	2	4	6	8
1	3	2	0	6	6	7	5	3	6	6	4	5	5	6	6	3	4	3	4	3	3	2	5	3	5	3	5	2	5	3	4	8	7
1	3	2	0	7	7	7	7	7	7	7	4	5	7	7	7	1	5	1	6	5	5	3	5	4	3	4	3	4	4	0	5	4	5
1	3	1	0	6	5	7	7	6	7	7	7	5	6	6	6	4	2	5	5	2	4	4	5	5	6	5	2	4	5	1	8	10	9
1	3	2	0	4	5	4	4	4	5	4	4	4	4	4	4	2	3	3	4	3	2	3	4	3	4	3	4	3	4	5	4	6	6
1	3	1	0	6	5	6	5	5	5	5	5	4	5	3	5	4	4	4	5	4	3	5	6	4	5	4	5	5	3	3	6	4	6
1	3	2	0	7	6	7	7	7	6	6	6	7	6	6	6	6	5	4	5	4	5	4	6	5	6	4	6	6	6	1	9	9	9
1	3	2	0	6	5	5	5	5	5	5	5	5	5	5	5	2	4	2	5	4	2	2	5	2	5	2	5	2	5	2	2	8	8
2	3	1	0	6	6	4	6	6	6	5	6	6	5	6	6	4	3	3	3	3	2	2	5	3	5	2	5	4	6	3	3	7	8
1	3	2	0	7	7	7	7	7	7	7	7	7	7	7	7	5	4	5	6	4	5	5	5	6	6	5	6	5	6	0	10	10	10
2	3	1	0	4	4	4	6	4	5	4	5	5	4	5	4	3	2	5	4	3	3	2	4	3	4	3	4	3	4	3	3	6	5
2	3	1	0	5	5	5	3	5	4	5	4	6	5	5	5	4	4	4	4	3	2	3	4	3	6	3	3	4	3	3	4	5	5
1	3	2	0	3	5	6	7	4	6	6	5	6	6	6	6	4	4	4	5	3	3	4	4	4	5	4	5	5	6	4	4	7	7
2	3	1	0	6	6	6	6	6	6	6	6	6	6	6	6	4	4	4	5	4	3	3	5	2	5	3	5	4	5	2	10	7	8
2	3	1	0	6	5	4	4	6	6	5	5	5	5	3	5	3	3	4	3	3	2	3	4	4	5	3	4	2	4	2	4	6	6
2	3	2	0	4	4	5	5	4	4	3	4	4	4	5	5	3	3	4	4	3	2	4	4	5	6	3	4	3	4	3	5	7	5
2	3	2	0	7	6	6	6	6	4	4	5	7	5	6	7	4	3	4	4	3	3	3	4	3	5	3	4	3	4	4	4	6	6
2	3	1	0	5	6	6	6	6	6	6	6	6	6	6	6	2	4	2	5	4	2	2	5	2	5	2	5	2	5	2	3	8	8
1	3	2	0	5	6	5	5	6	7	6	6	6	6	6	6	3	3	2	4	2	2	2	3	3	6	2	3	3	3	4	4	4	4
2	3	2	0	5	5	5	5	4	6	6	6	6	4	5	5	4	3	4	4	3	3	3	4	5	4	4	5	3	4	6	4	6	6
2	3	2	0	6	6	6	6	7	6	6	3	5	6	5	6	3	3	2	5	4	3	4	5	5	6	3	5	5	6	0	4	9	8
2	3	1	0	3	3	6	6	4	3	3	7	6	3	6	5	2	3	3	4	2	4	3	3	3	4	4	4	3	4	7	9	2	5
1	3	2	0	4	5	5	6	5	5	5	5	6	5	4	4	4	4	3	4	5	4	4	5	4	5	3	5	5	4	3	7	8	8
1	3	2	0	6	5	5	5	5	4	4	5	6	6	4	5	3	3	4	4	3	2	3	3	4	6	4	5	4	4	5	5	5	5
1	3	1	0	7	7	7	7	7	7	7	7	7	7	7	7	1	5	1	6	5	1	1	6	1	6	1	6	1	6	0	0	10	10
2	3	1	0	4	6	3	3	5	7	5	3	6	5	3	3	3	3	3	4	3	2	3	4	3	5	3	3	3	3	4	7	3	4
1	3	1	0	5	3	4	6	4	4	4	6	5	4	5	6	6	5	6	5	5	5	5	4	4	6	3	5	4	4	4	5	6	6
2	3	2	0	4	3	6	4	4	4	4	4	4	4	4	4	4	3	3	3	3	3	3	4	4	3	4	3	3	4	6	6	5	7
1	3	2	0	6	4	4	5	5	4	4	5	5	4	6	5	3	2	5	4	2	2	2	3	3	3	3	2	3	2	4	4	4	2
1	3	1	0	6	6	6	6	6	6	6	6	6	6	5	5	4	5	5	6	3	4	2	4	3	6	5	4	4	5	2	7	8	8
1	3	2	0	7	7	7	7	7	7	7	7	7	7	7	7	6	5	6	6	5	5	5	6	6	6	3	4	3	4	4	4	6	7
2	3	1	0	6	6	6	6	6	6	6	6	6	6	6	6	2	4	2	5	4	2	2	5	2	5	2	5	2	5	6	2	8	8
2	3	2	0	5	5	5	5	5	5	5	5	5	5	5	5	2	4	2	5	4	2	2	5	2	5	2	5	2	5	3	3	7	7
1	3	2	0	1	7	4	4	4	4	4	4	7	1	4	4	4	2	5	1	1	3	1	1	5	4	4	2	4	2	0	2	7	5
2	3	1	0	3	5	1	1	2	2	2	1	2	1	4	2	2	2	2	1	2	3	3	4	3	5	1	3	3	4	1	10	4	4
2	3	1	0	4	4	3	4	5	4	4	4	5	4	5	5	4	4	4	4	4	3	5	4	5	5	3	5	2	5	1	4	7	6
1	4	2	0	5	4	4	4	4	4	4	4	4	4	4	4	3	3	3	4	3	3	3	3	3	3	3	3	3	3	5	5	5	5
1	4	2	0	6	6	6	6	6	6	6	6	6	6	6	6	4	3	4	4	4	3	3	4	4	5	3	5	3	5	1	2	8	7
1	4	1	0	4	4	6	6	6	4	5	5	5	5	5	5	3	2	3	4	3	2	3	4	3	4	3	4	3	4	5	5	3	4
1	4	2	0	6	6	6	6	6	6	6	6	6	6	6	6	5	4	4	5	4	4	5	5	6	5	3	5	5	5	2	8	8	8
2	4	2	0	5	5	6	6	4	5	5	6	6	5	6	5	5	4	4	5	3	3	4	4	3	4	4	5	5	4	0	5	5	7
2	4	2	0	6	6	5	6	5	5	5	6	6	6	6	6	4	3	4	4	3	4	3	4	4	5	4	4	3	4	2	5	8	8
2	4	2	0	6	5	5	5	5	6	6	5	6	5	6	5	4	3	5	4	3	3	4	5	4	5	5	5	5	5	4	9	10	8
2	4	2	0	4	6	4	7	7	7	5	5	7	7	7	7	3	3	5	4	4	4	5	4	4	5	2	4	3	4	1	6	9	7
1	4	2	0	6	5	6	6	5	5	5	6	5	5	6	5	5	4	5	6	5	4	5	6	5	6	5	5	5	6	4	9	9	8
2	4	2	0	5	5	7	7	5	5	5	5	5	5	7	5	3	3	4	4	3	4	3	4	4	5	3	4	3	4	2	3	5	6
1	4	2	0	4	3	5	4	4	4	3	4	4	3	6	4	3	4	4	4	3	2	3	4	3	5	3	3	3	4	3	5	4	5
2	4	1	0	7	7	7	7	6	6	5	7	7	7	7	7	5	4	5	5	5	2	5	5	4	4	3	4	5	5	5	7	8	9
2	4	1	0	5	5	6	6	5	5	5	6	6	5	6	5	5	3	4	4	3	4	4	5	3	6	2	5	4	3	2	5	6	7
2	4	2	0	6	6	5	5	5	5	5	5	5	5	5	5	4	4	4	4	3	4	4	4	4	5	3	5	3	5	3	6	6	6
2	4	2	0	6	6	6	6	5	5	5	6	6	5	6	6	3	4	4	2	2	2	3	3	4	6	2	3	3	4	4	3	6	4
2	4	2	0	4	4	4	5	4	4	4	4	4	4	4	4	4	4	4	4	3	3	4	4	3	5	3	4	3	4	5	5	5	5
1	4	2	0	4	4	3	4	3	3	3	4	4	4	4	4	3	3	3	4	3	3	3	4	3	4	3	4	3	4	5	5	5	5
2	4	2	0	5	4	5	6	6	5	5	5	5	6	5	4	4	4	4	5	3	4	5	4	5	5	4	6	6	5	2	9	8	9
2	4	2	0	6	7	7	7	6	7	7	6	7	6	7	6	4	4	5	6	4	3	5	4	6	6	3	5	5	5	0	9	8	7
2	4	2	0	3	3	3	4	3	4	4	4	3	4	3	4	4	3	4	4	3	2	4	4	4	5	3	4	3	4	5	5	5	5
2	4	2	0	5	5	5	5	5	4	4	5	5	5	5	4	4	4	5	5	4	4	5	5	5	5	4	6	5	2	4	8	8	7
1	4	1	0	3	3	4	4	4	4	4	4	4	4	4	4	4	3	6	5	3	3	3	4	3	6	4	4	2	4	3	4	3	5
2	4	1	0	4	4	5	4	3	4	6	3	5	5	7	4	4	5	4	6	3	5	5	6	3	6	6	6	5	4	2	4	7	8
2	4	1	0	6	6	6	6	6	6	6	6	6	6	6	6	6	3	4	5	5	5	4	5	4	6	5	6	5	6	1	9	9	9
2	4	1	0	5	5	6	5	5	3	3	4	4	4	6	3	3	3	4	5	2	2	4	5	4	5	2	4	3	5	5	5	5	5
1	4	2	0	6	5	7	7	5	6	6	6	6	5	6	6	5	5	6	5	5	5	5	5	5	6	5	5	5	5	2	2	9	8
2	4	1	0	5	6	6	6	4	6	6	6	6	4	6	6	5	4	5	5	5	5	5	6	5	6	5	6	5	6	2	2	7	7
1	4	2	0	3	2	5	6	3	5	5	5	3	4	6	4	5	5	5	5	5	3	5	6	5	6	4	6	5	5	1	6	8	7
1	4	2	0	4	6	6	5	4	5	5	5	5	5	7	2	3	4	4	5	2	3	4	5	4	6	4	5	4	5	1	4	7	7
2	4	2	0	7	7	7	7	7	6	6	5	7	6	7	6	4	5	5	6	3	5	5	5	6	5	3	6	5	6	3	5	7	9
2	4	2	0	4	4	6	5	4	6	6	5	6	5	7	6	2	4	2	5	4	2	2	3	2	3	2	3	2	5	5	5	8	8
1	4	1	0	4	4	5	4	5	5	5	3	4	5	4	5	4	3	4	4	3	3	3	4	3	4	3	4	3	4	5	5	5	5
2	4	1	0	4	4	7	7	4	5	5	7	7	5	7	6	6	5	6	1	5	5	5	6	4	3	4	5	5	6	3	7	8	8
1	4	1	0	3	5	5	5	5	6	5	5	5	5	6	6	4	3	4	4	2	3	4	4	4	5	4	4	3	5	2	3	8	8
1	4	1	0	6	6	6	6	6	6	6	5	6	5	6	6	3	3	4	4	3	2	4	4	3	4	3	4	3	3	2	5	5	6
1	4	1	0	4	5	6	6	6	6	6	5	6	5	6	6	5	4	5	5	5	5	5	6	5	6	5	5	5	5	2	7	8	8
1	4	1	0	4	3	5	7	6	6	5	3	4	6	5	3	3	4	5	4	3	2	5	4	4	6	1	4	4	4	6	6	6	6
1	4	1	0	7	7	7	6	7	6	7	6	6	7	6	7	3	3	2	4	4	3	2	4	2	5	2	5	2	4	2	1	7	8
1	4	1	0	5	3	4	6	6	6	6	6	6	4	7	6	5	5	5	5	4	4	4	4	3	3	2	4	3	4	4	7	6	6
1	4	2	0	7	7	7	4	6	4	4	2	7	7	6	7	1	3	2	6	1	2	4	1	1	1	2	2	6	2	0	2	0	1
2	4	2	0	6	5	7	7	5	6	6	7	7	5	7	7	6	5	6	6	4	5	5	6	5	4	5	4	3	4	1	4	8	8
1	4	1	0	4	4	4	4	4	4	4	4	4	5	4	4	3	3	4	3	3	3	3	4	3	3	3	3	4	4	5	5	6	5
1	4	1	0	4	4	4	5	6	4	3	4	3	4	2	5	4	3	4	4	3	2	4	4	3	6	2	4	3	5	2	7	8	6
1	4	2	0	4	4	4	4	4	5	3	4	4	4	4	4	3	3	4	4	5	3	3	4	3	4	3	4	3	4	5	5	5	5
2	4	1	0	5	7	6	4	3	5	6	7	7	4	7	7	4	5	3	4	2	1	3	3	4	6	3	3	3	6	6	3	8	6
1	4	2	0	7	7	7	7	7	7	7	7	7	7	7	7	4	5	4	4	5	1	1	6	1	6	1	6	1	6	0	6	10	10
1	4	2	0	1	7	7	7	7	7	7	7	7	7	7	7	6	5	6	6	5	5	5	6	6	6	6	6	6	1	0	10	10	10
2	4	1	0	7	7	7	7	7	7	7	7	7	7	7	7	6	5	6	6	4	5	5	6	6	6	6	6	6	6	0	5	10	10
2	4	1	0	3	5	2	1	3	5	5	1	5	3	1	5	2	3	2	3	2	2	3	3	3	4	2	3	2	2	4	4	5	5
1	4	1	0	7	7	7	5	5	7	7	5	6	5	7	5	4	4	4	5	4	2	3	4	3	5	2	5	3	5	3	3	7	7
1	4	2	0	5	7	7	7	7	7	7	7	7	7	7	7	1	5	6	6	5	5	5	6	6	6	6	6	6	6	1	10	10	10
2	4	1	0	7	7	7	7	7	7	7	7	7	7	7	7	1	5	1	6	5	5	5	6	6	2	5	6	6	5	2	7	8	7
2	4	2	0	4	4	1	4	4	4	2	2	3	1	4	3	4	3	3	4	3	3	3	4	3	4	3	4	3	4	6	7	3	3
2	4	1	0	7	7	7	7	7	7	7	7	7	7	7	7	6	5	6	6	5	5	5	6	6	6	1	6	6	6	0	5	10	10
2	4	1	0	4	4	4	4	4	4	4	4	4	4	4	4	4	3	4	5	3	3	3	4	3	4	3	4	3	4	1	4	5	5
2	4	1	0	7	7	7	7	7	7	7	7	7	7	7	7	6	5	6	6	5	5	5	6	6	6	1	6	1	6	0	0	10	10
1	4	2	0	5	5	5	4	4	4	4	5	5	5	5	5	4	3	3	3	4	3	3	4	3	4	4	3	4	4	5	5	5	7
2	4	2	0	4	4	4	4	4	4	4	4	4	4	4	4	4	3	4	3	3	3	3	3	4	2	3	4	3	4	4	4	6	6
1	4	1	0	7	7	7	7	7	7	7	7	7	7	7	7	2	4	2	5	5	3	2	5	2	5	2	5	2	5	2	2	7	7
1	4	2	0	4	3	6	5	5	5	5	6	6	6	5	5	3	3	4	3	3	4	5	5	3	4	3	4	3	5	4	3	5	5
1	4	1	0	4	4	7	7	4	4	4	7	4	7	7	4	5	3	5	4	3	4	3	4	4	5	5	5	2	5	2	5	9	9
2	4	1	0	4	4	7	7	4	5	6	6	6	4	5	6	5	5	6	6	2	4	5	5	5	5	5	5	5	5	0	4	6	9
1	4	1	0	5	5	6	6	6	5	5	5	5	5	5	5	4	3	3	4	3	3	3	4	4	4	4	5	3	4	4	4	6	6
1	4	1	0	7	7	7	7	7	7	7	7	7	7	7	7	1	5	1	6	5	5	5	6	6	6	6	6	6	6	0	10	10	10
1	4	1	0	6	5	6	5	5	6	5	5	5	5	6	5	3	3	3	4	3	3	3	4	3	4	3	4	3	4	4	4	6	5
2	4	1	0	7	6	7	7	7	7	7	7	7	7	6	7	5	4	5	5	5	5	5	4	6	6	3	5	2	5	2	3	8	7
2	4	2	0	6	7	7	7	7	7	7	7	7	6	7	5	5	4	5	4	3	4	4	4	5	4	4	5	4	4	3	6	10	9
1	4	1	0	4	6	4	4	2	7	4	4	5	4	7	2	4	5	4	4	3	4	4	4	4	3	4	4	4	4	4	4	6	8
1	4	1	0	7	7	7	7	7	7	7	7	7	7	7	7	4	4	4	6	5	5	5	6	5	6	5	6	5	6	4	5	8	8
2	4	1	0	7	7	7	7	7	7	7	7	7	7	7	7	6	4	6	6	5	5	5	6	6	6	5	6	6	5	0	10	10	10
2	4	2	0	3	4	3	5	4	4	3	3	4	3	4	5	4	3	3	4	3	2	3	4	3	4	2	3	3	4	4	4	5	5
2	4	2	0	6	5	6	6	5	5	5	6	5	5	4	4	4	4	5	4	3	3	4	5	6	6	5	5	5	5	2	6	7	7
1	4	1	0	6	6	6	5	5	5	5	4	5	6	6	6	4	4	4	5	4	3	5	4	4	5	3	5	2	5	3	4	6	6
1	4	1	0	4	4	6	6	4	4	4	6	4	4	6	4	4	3	4	3	3	3	3	3	4	3	4	3	4	3	6	6	5	5
1	4	1	0	4	3	6	6	2	2	2	2	1	4	3	2	4	3	4	6	5	4	1	6	5	6	3	6	4	4	3	1	9	8
2	4	1	0	7	7	7	7	7	6	6	7	6	7	7	6	5	4	6	5	5	2	4	5	5	4	5	5	5	6	1	8	8	8
1	4	2	0	4	4	4	4	4	6	5	4	5	5	5	5	3	3	4	3	3	3	4	4	3	4	3	4	3	4	4	4	6	6
2	4	2	0	6	6	7	7	6	6	7	7	7	7	7	7	5	4	4	4	4	5	4	5	4	4	4	4	4	5	2	7	6	8
2	4	2	0	4	5	4	4	5	4	4	5	5	4	4	4	4	4	5	4	3	4	4	5	5	4	3	4	3	4	3	5	7	6
2	4	2	0	6	4	4	4	5	4	4	6	6	5	4	5	5	3	4	3	3	2	2	3	4	6	3	3	3	4	2	2	7	3
1	4	1	0	6	5	6	6	7	7	6	5	5	6	7	5	4	3	4	5	3	2	3	4	3	5	3	4	3	4	4	1	5	9
2	4	1	0	6	5	6	5	5	6	6	5	5	6	5	6	3	3	3	4	1	2	5	1	2	5	3	3	3	4	4	2	3	4
1	4	2	0	5	5	7	7	5	6	6	7	7	7	7	7	6	3	5	5	3	4	4	5	4	5	3	5	4	5	2	4	8	8
2	4	1	0	7	7	7	7	7	7	7	7	7	7	7	7	4	3	4	4	3	3	3	4	4	5	4	4	4	5	0	7	7	7
2	4	2	0	3	5	3	4	3	4	4	3	4	3	5	5	3	3	4	4	3	3	4	4	4	5	3	5	4	5	4	5	7	6
2	4	1	0	6	6	7	7	7	7	7	7	7	5	7	7	6	1	3	2	2	4	4	6	5	6	5	2	2	5	8	9	7	7
2	4	1	0	6	7	7	7	7	7	7	4	4	4	7	7	4	3	2	3	3	3	3	3	6	6	4	6	4	3	1	1	8	8
2	4	2	0	4	5	6	7	2	4	5	6	6	3	6	6	2	4	2	4	4	4	3	2	4	3	2	2	2	3	1	2	3	7
2	4	1	0	5	5	5	5	5	5	5	5	5	5	5	5	3	4	4	4	3	4	3	4	3	4	3	4	4	5	3	4	5	6
2	4	1	0	4	4	4	7	7	4	4	4	7	4	4	4	4	3	4	5	2	3	5	4	5	4	5	5	5	5	0	6	8	5
2	4	2	0	4	4	5	6	6	6	6	7	7	6	6	6	5	4	6	6	5	4	5	5	6	6	5	6	6	6	1	8	9	9
2	4	2	0	6	5	5	6	6	6	5	4	5	5	4	5	4	4	5	5	3	3	4	5	4	5	4	4	5	4	4	8	6	7
1	4	2	0	7	7	7	7	7	7	7	7	7	7	7	7	5	3	3	6	2	4	5	4	3	6	3	5	4	4	4	5	9	8
2	4	1	0	5	5	7	7	5	5	6	7	6	5	7	6	3	4	3	4	4	3	3	4	2	4	3	5	3	5	2	4	8	7
2	4	2	0	7	7	7	7	7	7	7	7	7	7	7	7	6	4	5	5	3	5	5	5	6	5	5	6	5	6	2	8	9	9
2	4	1	0	5	5	6	6	6	5	4	5	5	5	5	5	4	3	4	4	3	3	3	4	4	4	3	4	3	4	5	6	7	7
2	4	2	0	6	6	6	6	6	6	6	6	6	6	6	6	4	3	4	4	3	3	4	4	4	5	2	4	3	4	4	4	6	6
1	4	2	0	4	7	7	7	4	7	7	7	7	7	7	7	6	4	5	5	5	4	5	5	6	6	5	5	5	5	4	8	9	8
2	4	2	0	6	6	6	7	6	6	6	6	7	6	6	6	4	3	4	5	4	3	4	5	3	5	3	5	4	5	2	4	8	8
2	4	2	0	7	7	7	7	7	7	7	7	7	7	7	7	6	5	5	6	5	5	5	4	5	4	4	5	3	5	0	4	10	10
2	4	2	0	4	7	6	7	6	6	5	5	6	5	6	6	5	5	6	6	5	4	4	6	6	6	3	6	6	6	0	10	9	10
1	4	2	0	5	4	5	4	4	6	6	5	5	5	6	6	3	5	5	6	4	3	4	5	5	6	3	6	5	5	7	8	7	7
2	4	2	0	4	5	5	6	5	5	5	6	6	5	5	5	4	3	4	3	3	3	4	5	4	5	4	4	4	4	2	3	8	8
2	4	1	0	7	7	7	7	7	7	7	7	7	7	7	7	6	5	6	4	3	5	5	6	1	6	4	4	6	6	0	5	8	7
2	4	1	0	6	5	5	5	5	5	5	4	6	5	5	6	3	3	4	5	4	4	4	4	4	4	5	5	5	4	3	3	7	8
1	4	2	0	5	4	5	4	3	4	3	5	3	5	3	5	3	3	4	3	3	4	3	3	3	3	4	3	4	3	5	4	5	4
1	4	2	0	4	4	4	4	4	4	4	4	5	4	4	5	4	4	5	4	3	3	3	4	4	4	4	4	4	4	5	5	5	5
2	4	2	0	6	6	7	7	6	6	6	6	6	6	6	6	2	4	4	5	4	3	5	5	5	6	3	5	5	6	0	5	9	9
2	4	1	0	4	6	5	5	5	5	5	5	5	5	5	5	4	3	4	4	3	3	3	4	3	4	3	4	3	4	4	4	5	5
2	4	2	0	5	6	6	6	6	6	6	4	4	4	4	5	2	3	2	5	2	3	5	2	4	6	2	4	3	4	4	4	4	6
2	4	2	0	7	7	6	6	6	6	6	6	7	6	6	6	5	4	5	6	3	4	4	5	6	6	4	6	6	6	0	8	9	9
1	4	1	0	5	5	6	6	6	6	6	6	6	7	7	6	3	3	5	5	4	4	4	5	5	6	5	6	5	5	1	5	9	7
1	4	2	0	5	6	7	7	3	6	5	7	6	5	6	7	1	5	5	6	5	4	5	6	4	4	1	5	5	6	4	8	4	5
1	4	2	0	5	4	7	7	6	6	6	6	6	6	6	6	5	3	4	5	4	4	4	4	3	5	3	5	5	5	1	5	9	9
2	4	2	0	3	3	3	7	5	4	4	5	5	6	7	5	4	3	4	4	5	4	4	3	3	5	3	4	4	4	3	4	7	7
2	4	2	0	4	5	7	6	4	4	4	6	6	4	4	4	3	4	3	4	4	3	4	4	5	4	2	5	4	5	3	4	7	7
2	4	2	0	5	4	5	5	5	5	5	5	5	5	5	5	3	3	4	3	3	3	2	3	3	6	4	5	4	3	2	4	5	6
2	4	1	0	5	3	7	7	7	4	4	7	4	4	7	5	3	3	4	6	5	2	5	4	2	6	2	4	5	6	5	5	5	5
2	4	2	0	5	6	6	6	6	6	6	6	6	6	5	6	6	4	6	6	4	5	5	6	6	6	3	6	5	6	1	9	9	9
1	4	1	0	4	4	4	4	5	6	6	5	5	5	4	6	1	4	1	6	5	1	1	6	1	6	1	4	1	6	0	1	10	10
2	4	1	0	1	1	5	6	1	3	1	5	3	1	3	1	2	2	3	5	2	3	3	4	4	3	2	4	3	4	2	2	5	5
2	4	2	0	5	4	5	5	5	5	5	5	6	6	5	5	3	3	3	4	3	3	5	4	2	5	3	4	3	4	4	4	4	4
1	4	2	0	6	5	6	6	5	6	7	5	7	6	3	6	4	3	3	4	3	3	4	5	5	2	4	3	4	4	3	2	7	8
2	4	2	0	5	4	6	7	6	6	5	6	6	6	6	6	5	4	4	5	4	4	4	5	5	6	4	5	5	5	2	8	8	8
1	4	1	0	4	4	6	6	4	5	5	6	5	5	6	5	3	4	3	4	4	2	2	5	2	5	2	5	4	5	1	5	5	5
2	4	1	0	6	6	6	6	6	6	6	6	6	6	6	6	5	4	5	5	4	4	5	4	5	5	5	5	2	5	4	5	9	9
2	4	1	0	6	6	5	7	6	6	6	5	6	7	6	5	4	4	5	5	4	4	4	5	4	5	4	5	5	5	1	5	5	9
2	4	2	0	6	5	5	6	6	5	5	5	6	6	6	6	4	3	4	5	3	3	4	4	3	4	3	4	3	4	3	3	7	7
1	4	2	0	4	4	4	5	5	4	4	5	5	4	7	5	4	3	4	4	3	3	3	4	2	3	2	4	3	3	0	5	3	5
2	4	2	0	7	7	7	7	6	7	6	7	7	7	7	7	6	4	5	4	4	5	4	5	5	6	5	5	5	5	5	9	9	9
1	4	1	0	3	4	4	3	3	4	4	3	3	2	2	3	4	3	4	4	3	3	3	4	4	4	3	5	3	4	5	5	5	5
2	4	1	0	4	5	6	6	5	6	6	6	6	6	6	6	5	5	5	4	4	3	4	5	3	4	4	5	5	5	2	1	7	9
2	4	1	0	6	6	6	6	6	5	5	6	6	6	6	6	4	3	4	5	4	3	4	4	3	5	3	4	2	5	6	6	7	7
2	4	2	0	4	5	4	4	6	5	5	6	6	6	6	6	5	3	4	4	1	2	4	4	4	4	3	4	5	5	0	1	8	5
2	4	2	0	7	7	7	7	7	7	7	7	7	7	7	7	3	3	3	4	3	2	4	4	4	6	5	4	5	4	3	3	7	7
2	4	2	0	7	4	7	7	7	7	7	4	7	7	7	6	2	3	4	4	3	3	5	4	4	6	3	4	4	3	2	3	6	5
2	4	1	0	5	4	6	6	5	6	6	6	6	6	6	6	5	4	4	4	3	4	4	4	4	6	5	5	5	2	2	8	8	8
2	4	1	0	4	4	4	4	4	4	4	4	4	4	4	4	5	5	6	6	5	5	5	6	1	6	1	6	6	6	5	5	5	1
2	4	1	0	6	5	5	7	6	5	6	6	6	5	4	5	4	4	5	5	3	4	4	5	4	5	4	6	5	5	4	6	5	7
2	4	2	0	6	4	5	6	6	6	6	6	6	5	6	6	4	4	4	4	3	2	4	4	4	4	2	5	5	4	4	5	5	8
2	4	2	0	7	7	7	7	7	7	7	7	7	7	6	7	5	5	5	6	5	5	5	6	6	6	5	6	6	6	0	5	8	9
1	4	1	0	6	6	5	6	5	5	5	5	5	5	5	5	4	2	3	3	2	3	3	3	4	3	4	4	4	3	5	6	1	4
2	4	2	0	4	4	4	4	4	4	4	4	4	4	4	4	4	3	4	4	3	3	3	4	4	4	3	4	3	4	4	4	6	6
2	4	2	0	5	5	6	5	5	6	6	5	6	5	5	5	2	2	3	2	4	3	3	4	2	5	2	3	5	3	8	8	1	1
2	4	2	0	7	5	7	7	7	7	7	3	7	7	7	7	5	5	4	5	5	4	5	6	5	6	5	4	5	5	0	2	8	10
2	4	2	0	5	7	7	7	7	6	6	7	7	7	7	7	4	4	4	4	4	4	5	5	5	6	5	6	5	6	5	7	8	8
1	4	1	0	6	6	7	7	6	5	5	6	6	6	7	6	6	3	4	4	3	4	5	4	5	6	4	4	4	4	1	5	9	8
1	4	2	0	5	5	6	6	5	5	6	7	5	5	7	6	5	4	4	5	2	3	4	6	3	4	4	4	5	4	0	7	6	8
2	4	1	0	4	6	3	3	3	4	3	3	5	5	3	5	2	2	1	2	4	2	5	4	2	5	1	2	2	2	0	5	5	5
1	4	2	0	5	5	5	5	5	5	5	5	5	5	5	5	4	4	5	5	4	3	4	4	5	6	3	6	4	5	5	5	5	5
1	4	1	0	1	1	1	1	1	1	1	1	1	1	7	6	3	5	6	4	3	3	3	4	3	4	3	4	3	4	4	4	5	6
2	4	1	0	7	7	7	7	7	7	4	4	4	4	4	4	4	4	5	6	5	5	4	5	4	6	4	5	4	4	5	5	5	5
1	4	2	0	7	7	7	7	7	7	7	7	7	6	6	7	5	4	5	6	3	4	4	5	5	6	5	5	5	5	1	2	8	8
1	4	2	0	7	7	7	7	7	7	7	7	7	7	7	7	2	4	2	6	4	1	1	6	5	6	6	6	6	6	0	6	8	9
1	4	2	0	4	6	6	6	6	6	6	6	6	6	6	5	2	3	3	4	4	3	2	4	2	3	2	4	2	5	1	2	7	8
1	4	2	0	3	3	6	5	2	3	3	2	4	6	6	3	3	4	3	2	4	2	5	4	4	5	3	4	6	3	5	7	7	6
2	4	2	0	5	6	6	6	6	6	6	6	6	6	6	6	2	4	2	5	4	2	4	5	2	6	5	5	5	5	2	2	7	7
1	4	1	0	3	5	4	4	4	5	5	3	4	3	5	5	3	3	4	5	3	3	4	3	4	5	2	3	3	5	4	4	4	4
2	4	1	0	5	6	6	6	6	6	5	4	6	6	5	5	4	4	4	5	3	3	5	5	5	6	4	5	5	4	3	8	8	6
2	4	2	0	5	5	5	7	5	6	6	6	6	6	6	6	2	2	5	2	2	2	2	4	2	5	4	5	4	4	8	2	3	5
1	4	2	0	7	7	7	7	7	7	7	5	7	6	6	6	5	4	5	6	5	5	5	6	5	6	5	6	5	5	1	9	10	10
1	4	1	0	7	7	7	7	7	7	7	7	7	7	7	7	1	5	1	6	5	1	1	6	1	6	1	6	1	6	0	0	10	10
1	4	2	0	3	3	3	3	3	3	3	2	4	3	2	4	3	3	4	4	3	2	3	4	4	4	3	4	3	4	5	5	5	5
1	4	1	0	5	5	7	7	7	6	4	5	4	5	6	5	4	3	4	4	2	2	5	5	4	6	4	4	5	5	3	7	5	4
2	4	2	0	7	7	4	7	7	7	7	6	6	6	7	7	3	3	4	6	4	3	3	4	6	6	2	5	3	4	4	4	7	6
2	4	1	0	7	7	7	7	7	7	7	7	7	7	7	7	4	4	4	4	3	3	2	4	3	6	2	5	5	4	0	5	5	4
2	4	2	0	7	7	5	5	7	7	7	4	7	7	3	7	3	2	3	3	4	3	5	4	4	4	3	4	3	4	0	5	5	6
